# Supplementary material for: Bloodstream Infections in Hospitalized Patients with COVID-19: A Systematic Review and Meta-Analysis
Source: Microorganisms. 2021 Sep 23;9(10):2016. doi: 10.3390/microorganisms9102016 (PMC8540195; doi:10.3390/microorganisms9102016)
Supplement: Supplementary file 1 [file microorganisms-09-02016-s001.zip]

Archive with 3 entries (3 files):
- Excel S1.xlsx
- PDF S1.pdf
- PDF S2.pdf
