# Supplementary material for: Bloodstream Infections in Hospitalized Patients with COVID-19: A Systematic Review and Meta-Analysis
Source: Microorganisms. 2021 Sep 23;9(10):2016. doi: 10.3390/microorganisms9102016 (PMC8540195; doi:10.3390/microorganisms9102016)
Supplement: Supplementary file 1 [file microorganisms-09-02016-s001.zip › Excel S1.xlsx]

## Sheet: Foglio 1
Title	Authors	Journal/Book	Publication Year	DOI	SCREENED FROM FULL TEXT?	INCLUDED?	REASON FOR EXCLUSION
Co-infections in people with COVID-19: a systematic review and meta-analysis	Lansbury L, Lim B, Baskaran V, Lim WS.	J Infect	2020	10.1016/j.jinf.2020.05.046	NO
Presenting Characteristics, Comorbidities, and Outcomes Among 5700 Patients Hospitalized With COVID-19 in the New York City Area	Richardson S, Hirsch JS, Narasimhan M, Crawford JM, McGinn T, Davidson KW; the Northwell COVID-19 Research Consortium, Barnaby DP, Becker LB, Chelico JD, Cohen SL, Cookingham J, Coppa K, Diefenbach MA, Dominello AJ, Duer-Hefele J, Falzon L, Gitlin J, Hajizadeh N, Harvin TG, Hirschwerk DA, Kim EJ, Kozel ZM, Marrast LM, Mogavero JN, Osorio GA, Qiu M, Zanos TP.	JAMA	2020	10.1001/jama.2020.6775	NO
Bacterial co-infections with SARS-CoV-2	Mirzaei R, Goodarzi P, Asadi M, Soltani A, Aljanabi HAA, Jeda AS, Dashtbin S, Jalalifar S, Mohammadzadeh R, Teimoori A, Tari K, Salari M, Ghiasvand S, Kazemi S, Yousefimashouf R, Keyvani H, Karampoor S.	IUBMB Life	2020	10.1002/iub.2356	NO
Zinc and respiratory tract infections: Perspectives for COVID‑19 (Review)	Skalny AV, Rink L, Ajsuvakova OP, Aschner M, Gritsenko VA, Alekseenko SI, Svistunov AA, Petrakis D, Spandidos DA, Aaseth J, Tsatsakis A, Tinkov AA.	Int J Mol Med	2020	10.3892/ijmm.2020.4575	NO
Co-infections among patients with COVID-19: The need for combination therapy with non-anti-SARS-CoV-2 agents?	Lai CC, Wang CY, Hsueh PR.	J Microbiol Immunol Infect	2020	10.1016/j.jmii.2020.05.013	NO
Co-infection with SARS-CoV-2 and Human Metapneumovirus	Touzard-Romo F, Tapé C, Lonks JR.	R I Med J (2013)	2020		NO
Host-Viral Infection Maps Reveal Signatures of Severe COVID-19 Patients	Bost P, Giladi A, Liu Y, Bendjelal Y, Xu G, David E, Blecher-Gonen R, Cohen M, Medaglia C, Li H, Deczkowska A, Zhang S, Schwikowski B, Zhang Z, Amit I.	Cell	2020	10.1016/j.cell.2020.05.006	NO
Co-infection with respiratory pathogens among COVID-2019 cases	Zhu X, Ge Y, Wu T, Zhao K, Chen Y, Wu B, Zhu F, Zhu B, Cui L.	Virus Res	2020	10.1016/j.virusres.2020.198005	YES	NO	NO DATA
Bacterial co-infection and secondary infection in patients with COVID-19: a living rapid review and meta-analysis	Langford BJ, So M, Raybardhan S, Leung V, Westwood D, MacFadden DR, Soucy JR, Daneman N.	Clin Microbiol Infect	2020	10.1016/j.cmi.2020.07.016	NO
COVID-19 associated pulmonary aspergillosis	Koehler P, Cornely OA, Böttiger BW, Dusse F, Eichenauer DA, Fuchs F, Hallek M, Jung N, Klein F, Persigehl T, Rybniker J, Kochanek M, Böll B, Shimabukuro-Vornhagen A.	Mycoses	2020	10.1111/myc.13096	NO
Rates of Co-infection Between SARS-CoV-2 and Other Respiratory Pathogens	Kim D, Quinn J, Pinsky B, Shah NH, Brown I.	JAMA	2020	10.1001/jama.2020.6266	NO
Co-infection with SARS-CoV-2 and Influenza A Virus in Patient with Pneumonia, China	Wu X, Cai Y, Huang X, Yu X, Zhao L, Wang F, Li Q, Gu S, Xu T, Li Y, Lu B, Zhan Q.	Emerg Infect Dis	2020	10.3201/eid2606.200299	NO
Fungal Co-infections Associated with Global COVID-19 Pandemic: A Clinical and Diagnostic Perspective from China	Song G, Liang G, Liu W.	Mycopathologia	2020	10.1007/s11046-020-00462-9	NO
On tuberculosis and COVID-19 co-infection	Tadolini M, García-García JM, Blanc FX, Borisov S, Goletti D, Motta I, Codecasa LR, Tiberi S, Sotgiu G, Migliori GB; GTN TB/COVID group.	Eur Respir J	2020	10.1183/13993003.02328-2020	NO
Bacterial and fungal coinfection among hospitalized patients with COVID-19: a retrospective cohort study in a UK secondary-care setting	Hughes S, Troise O, Donaldson H, Mughal N, Moore LSP.	Clin Microbiol Infect	2020	10.1016/j.cmi.2020.06.025	YES	YES
Incidence of co-infections and superinfections in hospitalized patients with COVID-19: a retrospective cohort study	Garcia-Vidal C, Sanjuan G, Moreno-García E, Puerta-Alcalde P, Garcia-Pouton N, Chumbita M, Fernandez-Pittol M, Pitart C, Inciarte A, Bodro M, Morata L, Ambrosioni J, Grafia I, Meira F, Macaya I, Cardozo C, Casals C, Tellez A, Castro P, Marco F, García F, Mensa J, Martínez JA, Soriano A; COVID-19 Researchers Group.	Clin Microbiol Infect	2021	10.1016/j.cmi.2020.07.041	YES	YES
Active tuberculosis, sequelae and COVID-19 co-infection: first cohort of 49 cases	Tadolini M, Codecasa LR, García-García JM, Blanc FX, Borisov S, Alffenaar JW, Andréjak C, Bachez P, Bart PA, Belilovski E, Cardoso-Landivar J, Centis R, D'Ambrosio L, Luiza De Souza-Galvão M, Dominguez-Castellano A, Dourmane S, Fréchet Jachym M, Froissart A, Giacomet V, Goletti D, Grard S, Gualano G, Izadifar A, Le Du D, Marín Royo M, Mazza-Stalder J, Motta I, Ong CWM, Palmieri F, Rivière F, Rodr…	Eur Respir J	2020	10.1183/13993003.01398-2020	NO
Pathology and Pathogenesis of SARS-CoV-2 Associated with Fatal Coronavirus Disease, United States	Martines RB, Ritter JM, Matkovic E, Gary J, Bollweg BC, Bullock H, Goldsmith CS, Silva-Flannery L, Seixas JN, Reagan-Steiner S, Uyeki T, Denison A, Bhatnagar J, Shieh WJ, Zaki SR; COVID-19 Pathology Working Group.	Emerg Infect Dis	2020	10.3201/eid2609.202095	NO
COVID-19 associated with pulmonary aspergillosis: A literature review	Lai CC, Yu WL.	J Microbiol Immunol Infect	2021	10.1016/j.jmii.2020.09.004	NO
Severe, Symptomatic Reinfection in a Patient with COVID-19	Selvaraj V, Herman K, Dapaah-Afriyie K.	R I Med J (2013)	2020		NO
Clinical features and short-term outcomes of 221 patients with COVID-19 in Wuhan, China	Zhang G, Hu C, Luo L, Fang F, Chen Y, Li J, Peng Z, Pan H.	J Clin Virol	2020	10.1016/j.jcv.2020.104364	YES	NO	NO DATA
First case of COVID-19 complicated with fulminant myocarditis: a case report and insights	Zeng JH, Liu YX, Yuan J, Wang FX, Wu WB, Li JX, Wang LF, Gao H, Wang Y, Dong CF, Li YJ, Xie XJ, Feng C, Liu L.	Infection	2020	10.1007/s15010-020-01424-5	NO
Co-infection of SARS-CoV-2 and HIV in a patient in Wuhan city, China	Zhu F, Cao Y, Xu S, Zhou M.	J Med Virol	2020	10.1002/jmv.25732	NO
Recognition and management of respiratory co-infection and secondary bacterial pneumonia in patients with COVID-19	Wu CP, Adhi F, Highland K.	Cleve Clin J Med	2020	10.3949/ccjm.87a.ccc015	YES	NO	COMMENTARY
COVID-19 Associated Pulmonary Aspergillosis (CAPA)-From Immunology to Treatment	Arastehfar A, Carvalho A, van de Veerdonk FL, Jenks JD, Koehler P, Krause R, Cornely OA, S Perlin D, Lass-Flörl C, Hoenigl M.	J Fungi (Basel)	2020	10.3390/jof6020091	NO
Oral Microbiome and SARS-CoV-2: Beware of Lung Co-infection	Bao L, Zhang C, Dong J, Zhao L, Li Y, Sun J.	Front Microbiol	2020	10.3389/fmicb.2020.01840	NO
COVID-19 and Tuberculosis	Yang H, Lu S.	J Transl Int Med	2020	10.2478/jtim-2020-0010	NO
Novel 2019 coronavirus SARS-CoV-2 (COVID-19): An updated overview for emergency clinicians	Giwa AL, Desai A, Duca A.	Emerg Med Pract	2020		NO
COVID-19 and tuberculosis co-infection: a neglected paradigm	Bandyopadhyay A, Palepu S, Bandyopadhyay K, Handu S.	Monaldi Arch Chest Dis	2020	10.4081/monaldi.2020.1437	NO
Clinical phenotypes of SARS-CoV-2: implications for clinicians and researchers	Rello J, Storti E, Belliato M, Serrano R.	Eur Respir J	2020	10.1183/13993003.01028-2020	NO
Bloodstream infections in critically ill patients with COVID-19	Giacobbe DR, Battaglini D, Ball L, Brunetti I, Bruzzone B, Codda G, Crea F, De Maria A, Dentone C, Di Biagio A, Icardi G, Magnasco L, Marchese A, Mikulska M, Orsi A, Patroniti N, Robba C, Signori A, Taramasso L, Vena A, Pelosi P, Bassetti M.	Eur J Clin Invest	2020	10.1111/eci.13319	YES	YES
Expanded Umbilical Cord Mesenchymal Stem Cells (UC-MSCs) as a Therapeutic Strategy in Managing Critically Ill COVID-19 Patients: The Case for Compassionate Use	Atluri S, Manchikanti L, Hirsch JA.	Pain Physician	2020		NO
Anticipating the impact of the COVID-19 pandemic on TB patients and TB control programmes	Togun T, Kampmann B, Stoker NG, Lipman M.	Ann Clin Microbiol Antimicrob	2020	10.1186/s12941-020-00363-1	NO
SARS-CoV-2 and influenza virus co-infection	Cuadrado-Payán E, Montagud-Marrahi E, Torres-Elorza M, Bodro M, Blasco M, Poch E, Soriano A, Piñeiro GJ.	Lancet	2020	10.1016/S0140-6736(20)31052-7	NO
Contact Settings and Risk for Transmission in 3410 Close Contacts of Patients With COVID-19 in Guangzhou, China : A Prospective Cohort Study	Luo L, Liu D, Liao X, Wu X, Jing Q, Zheng J, Liu F, Yang S, Bi H, Li Z, Liu J, Song W, Zhu W, Wang Z, Zhang X, Huang Q, Chen P, Liu H, Cheng X, Cai M, Yang P, Yang X, Han Z, Tang J, Ma Y, Mao C.	Ann Intern Med	2020	10.7326/M20-2671	NO
COVID-19 and VIH	Posada-Vergara MP, Alzate-Ángel JC, Martínez-Buitrago E.	Colomb Med (Cali)	2020	10.25100/cm.v51i2.4327	NO
Procalcitonin for patient stratification and identification of bacterial co-infection in COVID-19	Han J, Gatheral T, Williams C.	Clin Med (Lond)	2020	10.7861/clinmed.Let.20.3.3	YES	NO	NO DATA
Description of COVID-19 in HIV-infected individuals: a single-centre, prospective cohort	Vizcarra P, Pérez-Elías MJ, Quereda C, Moreno A, Vivancos MJ, Dronda F, Casado JL; COVID-19 ID Team.	Lancet HIV	2020	10.1016/S2352-3018(20)30164-8	NO
Co-infection with Influenza A and COVID-19	Konala VM, Adapa S, Gayam V, Naramala S, Daggubati SR, Kammari CB, Chenna A.	Eur J Case Rep Intern Med	2020	10.12890/2020_001656	NO
Management of Osteoarthritis During the COVID-19 Pandemic	Ragni E, Mangiavini L, Viganò M, Brini AT, Peretti GM, Banfi G, de Girolamo L.	Clin Pharmacol Ther	2020	10.1002/cpt.1910	NO
Fungal co-infection in COVID-19 patients: Should we be concerned?	Pemán J, Ruiz-Gaitán A, García-Vidal C, Salavert M, Ramírez P, Puchades F, García-Hita M, Alastruey-Izquierdo A, Quindós G.	Rev Iberoam Micol	2020	10.1016/j.riam.2020.07.001	YES	NO	COMMENTARY
Clinical features of patients infected with 2019 novel coronavirus in Wuhan, China	Huang C, Wang Y, Li X, Ren L, Zhao J, Hu Y, Zhang L, Fan G, Xu J, Gu X, Cheng Z, Yu T, Xia J, Wei Y, Wu W, Xie X, Yin W, Li H, Liu M, Xiao Y, Gao H, Guo L, Xie J, Wang G, Jiang R, Gao Z, Jin Q, Wang J, Cao B.	Lancet	2020	10.1016/S0140-6736(20)30183-5	YES	NO	NO DATA
Confronting and mitigating the risk of COVID-19 associated pulmonary aspergillosis	Armstrong-James D, Youngs J, Bicanic T, Abdolrasouli A, Denning DW, Johnson E, Mehra V, Pagliuca T, Patel B, Rhodes J, Schelenz S, Shah A, van de Veerdonk FL, Verweij PE, White PL, Fisher MC.	Eur Respir J	2020	10.1183/13993003.02554-2020	NO
COVID-19: An Alert to Ventilator-Associated Bacterial Pneumonia	Póvoa HCC, Chianca GC, Iorio NLPP.	Infect Dis Ther	2020	10.1007/s40121-020-00306-5	NO
Bacteremia and Blood Culture Utilization during COVID-19 Surge in New York City	Sepulveda J, Westblade LF, Whittier S, Satlin MJ, Greendyke WG, Aaron JG, Zucker J, Dietz D, Sobieszczyk M, Choi JJ, Liu D, Russell S, Connelly C, Green DA.	J Clin Microbiol	2020	10.1128/JCM.00875-20	YES	NO	NO DATA
Gut-lung axis and dysbiosis in COVID-19	Aktas B, Aslim B.	Turk J Biol	2020	10.3906/biy-2005-102	NO
COVID-19 and dengue: a deadly duo	Ridwan R.	Trop Doct	2020	10.1177/0049475520936874	NO
Influenza vaccination in the COVID-19 era	Grech V, Borg M.	Early Hum Dev	2020	10.1016/j.earlhumdev.2020.105116	NO
Positive effects of COVID-19 control measures on influenza prevention	Wu D, Lu J, Liu Y, Zhang Z, Luo L.	Int J Infect Dis	2020	10.1016/j.ijid.2020.04.009	NO
Management of newborns exposed to mothers with confirmed or suspected COVID-19	Amatya S, Corr TE, Gandhi CK, Glass KM, Kresch MJ, Mujsce DJ, Oji-Mmuo CN, Mola SJ, Murray YL, Palmer TW, Singh M, Fricchione A, Arnold J, Prentice D, Bridgeman CR, Smith BM, Gavigan PJ, Ericson JE, Miller JR, Pauli JM, Williams DC, McSherry GD, Legro RS, Iriana SM, Kaiser JR.	J Perinatol	2020	10.1038/s41372-020-0695-0	NO
Infection as a Stroke Risk Factor and Determinant of Outcome After Stroke	Elkind MSV, Boehme AK, Smith CJ, Meisel A, Buckwalter MS.	Stroke	2020	10.1161/STROKEAHA.120.030429	NO
Risks and features of secondary infections in severe and critical ill COVID-19 patients	Zhang H, Zhang Y, Wu J, Li Y, Zhou X, Li X, Chen H, Guo M, Chen S, Sun F, Mao R, Qiu C, Zhu Z, Ai J, Zhang W.	Emerg Microbes Infect	2020	10.1080/22221751.2020.1812437	YES	YES
Co-infection of SARS CoV-2 and influenza A in a Pediatric Patient in Germany	Wehl G, Laible M, Rauchenzauner M.	Klin Padiatr	2020	10.1055/a-1163-7385	NO
COVID-19 and herpes zoster co-infection presenting with trigeminal neuropathy	Ferreira ACAF, Romão TT, Macedo YS, Pupe C, Nascimento OJM; Fellow of the American Academy of Neurology (FAAN).	Eur J Neurol	2020	10.1111/ene.14361	NO
Consensus of Chinese experts on protection of skin and mucous membrane barrier for health-care workers fighting against coronavirus disease 2019	Yan Y, Chen H, Chen L, Cheng B, Diao P, Dong L, Gao X, Gu H, He L, Ji C, Jin H, Lai W, Lei T, Li L, Li L, Li R, Liu D, Liu W, Lu Q, Shi Y, Song J, Tao J, Wang B, Wang G, Wu Y, Xiang L, Xie J, Xu J, Yao Z, Zhang F, Zhang J, Zhong S, Li H, Li H.	Dermatol Ther	2020	10.1111/dth.13310	NO
Necrotizing periodontal disease: Oral manifestation of COVID-19	Patel J, Woolley J.	Oral Dis	2021	10.1111/odi.13462	NO
Susceptibility to SARS-CoV-2 Infection Among Children and Adolescents Compared With Adults: A Systematic Review and Meta-analysis	Viner RM, Mytton OT, Bonell C, Melendez-Torres GJ, Ward J, Hudson L, Waddington C, Thomas J, Russell S, van der Klis F, Koirala A, Ladhani S, Panovska-Griffiths J, Davies NG, Booy R, Eggo RM.	JAMA Pediatr	2021	10.1001/jamapediatrics.2020.4573	NO
[Management of COVID-19: the Zhejiang experience]	Xu K, Cai H, Shen Y, Ni Q, Chen Y, Hu S, Li J, Wang H, Yu L, Huang H, Qiu Y, Wei G, Fang Q, Zhou J, Sheng J, Liang T, Li L.	Zhejiang Da Xue Xue Bao Yi Xue Ban	2020	10.3785/j.issn.1008-9292.2020.02.02	NO
Management of Fever in Infants and Young Children	Hamilton JL, Evans SG, Bakshi M.	Am Fam Physician	2020		NO
Evaluation of bacterial co-infections of the respiratory tract in COVID-19 patients admitted to ICU	Sharifipour E, Shams S, Esmkhani M, Khodadadi J, Fotouhi-Ardakani R, Koohpaei A, Doosti Z, Ej Golzari S.	BMC Infect Dis	2020	10.1186/s12879-020-05374-z	NO
The (in)significance of TB and COVID-19 co-infection	Khurana AK, Aggarwal D.	Eur Respir J	2020	10.1183/13993003.02105-2020	NO
Clinical characteristics in patients with SARS-CoV-2/HBV co-infection	Chen L, Huang S, Yang J, Cheng X, Shang Z, Lu H, Cheng J.	J Viral Hepat	2020	10.1111/jvh.13362	NO
Clinical characteristics and co-infections of 354 hospitalized patients with COVID-19 in Wuhan, China: a retrospective cohort study	Lv Z, Cheng S, Le J, Huang J, Feng L, Zhang B, Li Y.	Microbes Infect	2020	10.1016/j.micinf.2020.05.007	YES	NO	NO DISAGGREGATED DATA
Recommendations for antibacterial therapy in adults with COVID-19 - an evidence based guideline	Sieswerda E, de Boer MGJ, Bonten MMJ, Boersma WG, Jonkers RE, Aleva RM, Kullberg BJ, Schouten JA, van de Garde EMW, Verheij TJ, van der Eerden MM, Prins JM, Wiersinga WJ.	Clin Microbiol Infect	2021	10.1016/j.cmi.2020.09.041	NO
Co-infection with SARS-CoV-2 and influenza A virus	Azekawa S, Namkoong H, Mitamura K, Kawaoka Y, Saito F.	IDCases	2020	10.1016/j.idcr.2020.e00775	NO
COVID-19-Associated Invasive Aspergillosis: Data from the UK National Mycology Reference Laboratory	Borman AM, Palmer MD, Fraser M, Patterson Z, Mann C, Oliver D, Linton CJ, Gough M, Brown P, Dzietczyk A, Hedley M, McLachlan S, King J, Johnson EM.	J Clin Microbiol	2020	10.1128/JCM.02136-20	NO
Acute abdomen in patients with SARS-CoV-2 infection or co-infection	Seeliger B, Philouze G, Cherkaoui Z, Felli E, Mutter D, Pessaux P.	Langenbecks Arch Surg	2020	10.1007/s00423-020-01948-2	NO
High-dose methylprednisolone in nonintubated patients with severe COVID-19 pneumonia	Papamanoli A, Yoo J, Grewal P, Predun W, Hotelling J, Jacob R, Mojahedi A, Skopicki HA, Mansour M, Marcos LA, Kalogeropoulos AP.	Eur J Clin Invest	2021	10.1111/eci.13458	NO
Secondary infections in patients hospitalized with COVID-19: incidence and predictive factors	Ripa M, Galli L, Poli A, Oltolini C, Spagnuolo V, Mastrangelo A, Muccini C, Monti G, De Luca G, Landoni G, Dagna L, Clementi M, Rovere Querini P, Ciceri F, Tresoldi M, Lazzarin A, Zangrillo A, Scarpellini P, Castagna A; COVID-BioB study group.	Clin Microbiol Infect	2021	10.1016/j.cmi.2020.10.021	YES	YES
[Clinical features of asymptomatic or subclinical COVID-19 in children]	Liu YJ, Chen P, Liu ZS, Li Y, DU H, Xu JL.	Zhongguo Dang Dai Er Ke Za Zhi	2020	10.7499/j.issn.1008-8830.2004088	NO
Transmission of SARS-COV-2 Infections in Households - Tennessee and Wisconsin, April-September 2020	Grijalva CG, Rolfes MA, Zhu Y, McLean HQ, Hanson KE, Belongia EA, Halasa NB, Kim A, Reed C, Fry AM, Talbot HK.	MMWR Morb Mortal Wkly Rep	2020	10.15585/mmwr.mm6944e1	NO
Will helminth co-infection modulate COVID-19 severity in endemic regions?	Bradbury RS, Piedrafita D, Greenhill A, Mahanty S.	Nat Rev Immunol	2020	10.1038/s41577-020-0330-5	NO
The clinical characteristics and course of COVID-19 in hemodialysis patients	Aydin Bahat K, Parmaksiz E, Sert S.	Hemodial Int	2020	10.1111/hdi.12861	NO
Bacterial co-infections and antibiotic resistance in patients with COVID-19	Mahmoudi H.	GMS Hyg Infect Control	2020	10.3205/dgkh000370	YES	NO	NO DISAGGREGATED DATA
COVID-19-Associated Candidiasis (CAC): An Underestimated Complication in the Absence of Immunological Predispositions?	Arastehfar A, Carvalho A, Nguyen MH, Hedayati MT, Netea MG, Perlin DS, Hoenigl M.	J Fungi (Basel)	2020	10.3390/jof6040211	YES	NO	REVIEW
Patient characteristics, clinical course and factors associated to ICU mortality in critically ill patients infected with SARS-CoV-2 in Spain: A prospective, cohort, multicentre study	Ferrando C, Mellado-Artigas R, Gea A, Arruti E, Aldecoa C, Bordell A, Adalia R, Zattera L, Ramasco F, Monedero P, Maseda E, Martínez A, Tamayo G, Mercadal J, Muñoz G, Jacas A, Ángeles G, Castro P, Hernández-Tejero M, Fernandez J, Gómez-Rojo M, Candela Á, Ripollés J, Nieto A, Bassas E, Deiros C, Margarit A, Redondo FJ, Martín A, García N, Casas P, Morcillo C, Hernández-Sanz ML; de la Red de UCI Es…	Rev Esp Anestesiol Reanim	2020	10.1016/j.redar.2020.07.003	YES	NO	SPANISH
Bacterial and viral co-infections in patients with severe SARS-CoV-2 pneumonia admitted to a French ICU	Contou D, Claudinon A, Pajot O, Micaëlo M, Longuet Flandre P, Dubert M, Cally R, Logre E, Fraissé M, Mentec H, Plantefève G.	Ann Intensive Care	2020	10.1186/s13613-020-00736-x	YES	YES
COVID-19 Among People Living with HIV: A Systematic Review	Mirzaei H, McFarland W, Karamouzian M, Sharifi H.	AIDS Behav	2021	10.1007/s10461-020-02983-2	NO
Bacterial and fungal coinfections in COVID-19 patients hospitalized during the New York City pandemic surge	Nori P, Cowman K, Chen V, Bartash R, Szymczak W, Madaline T, Punjabi Katiyar C, Jain R, Aldrich M, Weston G, Gialanella P, Corpuz M, Gendlina I, Guo Y.	Infect Control Hosp Epidemiol	2021	10.1017/ice.2020.368	YES	YES
Breath analysis for detection of viral infection, the current position of the field	Gould O, Ratcliffe N, Król E, de Lacy Costello B.	J Breath Res	2020	10.1088/1752-7163/ab9c32	NO
Meningococcal meningitis and COVID-19 co-infection	Gallacher SD, Seaton A.	BMJ Case Rep	2020	10.1136/bcr-2020-237366	NO
HIV and SARS-CoV-2 coinfection: A case report from Uganda	Baluku JB, Mwebaza S, Ingabire G, Nsereko C, Muwanga M.	J Med Virol	2020	10.1002/jmv.26044	NO
The epidemiology and clinical characteristics of co-infection of SARS-CoV-2 and influenza viruses in patients during COVID-19 outbreak	Yue H, Zhang M, Xing L, Wang K, Rao X, Liu H, Tian J, Zhou P, Deng Y, Shang J.	J Med Virol	2020	10.1002/jmv.26163	NO
Symptoms and Transmission of SARS-CoV-2 Among Children - Utah and Wisconsin, March-May 2020	Laws RL, Chancey RJ, Rabold EM, Chu VT, Lewis NM, Fajans M, Reses HE, Duca LM, Dawson P, Conners EE, Gharpure R, Yin S, Buono S, Pomeroy M, Yousaf AR, Owusu D, Wadhwa A, Pevzner E, Battey KA, Njuguna H, Fields VL, Salvatore P, O'Hegarty M, Vuong J, Gregory CJ, Banks M, Rispens J, Dietrich E, Marcenac P, Matanock A, Pray I, Westergaard R, Dasu T, Bhattacharyya S, Christiansen A, Page L, Dunn A, At…	Pediatrics	2021	10.1542/peds.2020-027268	NO
Unintended consequences of infection prevention and control measures during COVID-19 pandemic	Wee LEI, Conceicao EP, Tan JY, Magesparan KD, Amin IBM, Ismail BBS, Toh HX, Jin P, Zhang J, Wee EGL, Ong SJM, Lee GLX, Wang AE, How MKB, Tan KY, Lee LC, Phoon PC, Yang Y, Aung MK, Sim XYJ, Venkatachalam I, Ling ML.	Am J Infect Control	2021	10.1016/j.ajic.2020.10.019	NO
The Metabolic Changes and Immune Profiles in Patients With COVID-19	He B, Wang J, Wang Y, Zhao J, Huang J, Tian Y, Yang C, Zhang H, Zhang M, Gu L, Zhou X, Zhou J.	Front Immunol	2020	10.3389/fimmu.2020.02075	NO
Clinical characteristics of COVID-19 and active tuberculosis co-infection in an Italian reference hospital	Stochino C, Villa S, Zucchi P, Parravicini P, Gori A, Raviglione MC.	Eur Respir J	2020	10.1183/13993003.01708-2020	NO
Can medicinal mushrooms have prophylactic or therapeutic effect against COVID-19 and its pneumonic superinfection and complicating inflammation?	Hetland G, Johnson E, Bernardshaw SV, Grinde B.	Scand J Immunol	2021	10.1111/sji.12937	NO
A national strategy to diagnose COVID-19 associated invasive fungal disease in the ICU	White PL, Dhillon R, Cordey A, Hughes H, Faggian F, Soni S, Pandey M, Whitaker H, May A, Morgan M, Wise MP, Healy B, Blyth I, Price JS, Vale L, Posso R, Kronda J, Blackwood A, Rafferty H, Moffitt A, Tsitsopoulou A, Gaur S, Holmes T, Backx M.	Clin Infect Dis	2020	10.1093/cid/ciaa1298	NO
COVID-19 and HIV co-infection an emerging consensus	Masukume G, Mapanga W, Grinberg S, van Zyl DS.	J Med Virol	2021	10.1002/jmv.26270	NO
Early Epidemiological and Clinical Characteristics of 28 Cases of Coronavirus Disease in South Korea	COVID-19 National Emergency Response Center, Epidemiology and Case Management Team, Korea Centers for Disease Control and Prevention.	Osong Public Health Res Perspect	2020	10.24171/j.phrp.2020.11.1.03	NO
Co-infection of SARS-CoV-2 with Chlamydia or Mycoplasma pneumoniae: a case series and review of the literature	Oliva A, Siccardi G, Migliarini A, Cancelli F, Carnevalini M, D'Andria M, Attilia I, Danese VC, Cecchetti V, Romiti R, Ceccarelli G, Mastroianni CM, Palange P, Venditti M.	Infection	2020	10.1007/s15010-020-01483-8	YES	NO	CASE SERIE WITH LESS THAN 10 PATIENTS
Interleukin-1 blockade with high-dose anakinra in patients with COVID-19, acute respiratory distress syndrome, and hyperinflammation: a retrospective cohort study	Cavalli G, De Luca G, Campochiaro C, Della-Torre E, Ripa M, Canetti D, Oltolini C, Castiglioni B, Tassan Din C, Boffini N, Tomelleri A, Farina N, Ruggeri A, Rovere-Querini P, Di Lucca G, Martinenghi S, Scotti R, Tresoldi M, Ciceri F, Landoni G, Zangrillo A, Scarpellini P, Dagna L.	Lancet Rheumatol	2020	10.1016/S2665-9913(20)30127-2	NO
Early bacterial co-infection in ARDS related to COVID-19	Kreitmann L, Monard C, Dauwalder O, Simon M, Argaud L.	Intensive Care Med	2020	10.1007/s00134-020-06165-5	YES	NO	NO DATA
Household Transmission of SARS-CoV-2 in the United States	Lewis NM, Chu VT, Ye D, Conners EE, Gharpure R, Laws RL, Reses HE, Freeman BD, Fajans M, Rabold EM, Dawson P, Buono S, Yin S, Owusu D, Wadhwa A, Pomeroy M, Yousaf A, Pevzner E, Njuguna H, Battey KA, Tran CH, Fields VL, Salvatore P, O'Hegarty M, Vuong J, Chancey R, Gregory C, Banks M, Rispens JR, Dietrich E, Marcenac P, Matanock AM, Duca L, Binder A, Fox G, Lester S, Mills L, Gerber SI, Watson J, …	Clin Infect Dis	2020	10.1093/cid/ciaa1166	NO
Cardiovascular implications of COVID-19 versus influenza infection: a review	Khan MS, Shahid I, Anker SD, Solomon SD, Vardeny O, Michos ED, Fonarow GC, Butler J.	BMC Med	2020	10.1186/s12916-020-01816-2	NO
HIV and risk of COVID-19 death: a population cohort study from the Western Cape Province, South Africa	Davies MA.	medRxiv	2020	10.1101/2020.07.02.20145185	NO
Outbreak of novel coronavirus (COVID-19): What is the role of radiologists?	Kim H.	Eur Radiol	2020	10.1007/s00330-020-06748-2	NO
Empiric Antibacterial Therapy and Community-onset Bacterial Co-infection in Patients Hospitalized with COVID-19: A Multi-Hospital Cohort Study	Vaughn VM, Gandhi T, Petty LA, Patel PK, Prescott HC, Malani AN, Ratz D, McLaughlin E, Chopra V, Flanders SA.	Clin Infect Dis	2020	10.1093/cid/ciaa1239	YES	YES
One case of coronavirus disease 2019 (COVID-19) in a patient co-infected by HIV with a low CD4(+) T-cell count	Wang M, Luo L, Bu H, Xia H.	Int J Infect Dis	2020	10.1016/j.ijid.2020.04.060	NO
Impact of COVID-19 in patients with concurrent co-infections: A systematic review and meta-analyses	Sarkar S, Khanna P, Singh AK.	J Med Virol	2021	10.1002/jmv.26740	NO
Malaria and COVID-19: unmasking their ties	Hussein MIH, Albashir AAD, Elawad OAMA, Homeida A.	Malar J	2020	10.1186/s12936-020-03541-w	NO
Analysis of Covid-19 and non-Covid-19 viruses, including influenza viruses, to determine the influence of intensive preventive measures in Japan	Hirotsu Y, Maejima M, Shibusawa M, Amemiya K, Nagakubo Y, Hosaka K, Sueki H, Mochizuki H, Tsutsui T, Kakizaki Y, Miyashita Y, Omata M.	J Clin Virol	2020	10.1016/j.jcv.2020.104543	NO
Orbital cellulitis, sinusitis and intracranial abnormalities in two adolescents with COVID-19	Turbin RE, Wawrzusin PJ, Sakla NM, Traba CM, Wong KG, Mirani N, Eloy JA, Nimchinsky EA.	Orbit	2020	10.1080/01676830.2020.1768560	NO
Antibiotic prescribing in patients with COVID-19: rapid review and meta-analysis	Langford BJ, So M, Raybardhan S, Leung V, Soucy JR, Westwood D, Daneman N, MacFadden DR.	Clin Microbiol Infect	2021	10.1016/j.cmi.2020.12.018	NO
Tocilizumab for cytokine storm syndrome in COVID-19 pneumonia: an increased risk for candidemia?	Antinori S, Bonazzetti C, Gubertini G, Capetti A, Pagani C, Morena V, Rimoldi S, Galimberti L, Sarzi-Puttini P, Ridolfo AL.	Autoimmun Rev	2020	10.1016/j.autrev.2020.102564	NO
SARS-CoV-2 Infection in Infants Less than 90 Days Old	Mithal LB, Machut KZ, Muller WJ, Kociolek LK.	J Pediatr	2020	10.1016/j.jpeds.2020.06.047	NO
Clinical characteristics of critically ill patients co-infected with SARS-CoV-2 and the influenza virus in Wuhan, China	Ma S, Lai X, Chen Z, Tu S, Qin K.	Int J Infect Dis	2020	10.1016/j.ijid.2020.05.068	NO
Clostridioides difficile in COVID-19 Patients, Detroit, Michigan, USA, March-April 2020	Sandhu A, Tillotson G, Polistico J, Salimnia H, Cranis M, Moshos J, Cullen L, Jabbo L, Diebel L, Chopra T.	Emerg Infect Dis	2020	10.3201/eid2609.202126	NO
Improving antibiotic stewardship in COVID-19: Bacterial co-infection is less common than with influenza	Youngs J, Wyncoll D, Hopkins P, Arnold A, Ball J, Bicanic T.	J Infect	2020	10.1016/j.jinf.2020.06.056	YES	NO	NO DISAGGREGATED DATA
COVID-19 Patients Upregulate Toll-like Receptor 4-mediated Inflammatory Signaling That Mimics Bacterial Sepsis	Sohn KM, Lee SG, Kim HJ, Cheon S, Jeong H, Lee J, Kim IS, Silwal P, Kim YJ, Paik S, Chung C, Park C, Kim YS, Jo EK.	J Korean Med Sci	2020	10.3346/jkms.2020.35.e343	NO
Co-infection of SARS-CoV-2 and Influenza virus in Early Stage of the COVID-19 Epidemic in Wuhan, China	Zheng X, Wang H, Su Z, Li W, Yang D, Deng F, Chen J.	J Infect	2020	10.1016/j.jinf.2020.05.041	NO
Outcomes in patients with severe COVID-19 disease treated with tocilizumab: a case-controlled study	Rojas-Marte G, Khalid M, Mukhtar O, Hashmi AT, Waheed MA, Ehrlich S, Aslam A, Siddiqui S, Agarwal C, Malyshev Y, Henriquez-Felipe C, Sharma D, Sharma S, Chukwuka N, Rodriguez DC, Alliu S, Le J, Shani J.	QJM	2020	10.1093/qjmed/hcaa206	YES	NO	DESIGN NOT RELEVANT
Co-infection by severe acute respiratory syndrome coronavirus 2 and influenza A(H1N1)pdm09 virus enhances the severity of pneumonia in golden Syrian hamsters	Zhang AJ, Lee AC, Chan JF, Liu F, Li C, Chen Y, Chu H, Lau SY, Wang P, Chan CC, Poon VK, Yuan S, To KK, Chen H, Yuen KY.	Clin Infect Dis	2020	10.1093/cid/ciaa1747	NO
Reply to Comments on 'Co-infection of SARS-CoV-2 and HIV in a patient in Wuhan city, China'	Zhu F, Cao Y, Xu S, Zhou M.	J Med Virol	2020	10.1002/jmv.25838	NO
Early epidemiological indicators, outcomes, and interventions of COVID-19 pandemic: A systematic review	Patel U, Malik P, Mehta D, Shah D, Kelkar R, Pinto C, Suprun M, Dhamoon M, Hennig N, Sacks H.	J Glob Health	2020	10.7189/jogh.10.020506	NO
Community-acquired viral respiratory infections amongst hospitalized inpatients during a COVID-19 outbreak in Singapore: co-infection and clinical outcomes	Wee LE, Ko KKK, Ho WQ, Kwek GTC, Tan TT, Wijaya L.	J Clin Virol	2020	10.1016/j.jcv.2020.104436	NO
Pathology of TB/COVID-19 Co-Infection: The phantom menace	Mousquer GT, Peres A, Fiegenbaum M.	Tuberculosis (Edinb)	2021	10.1016/j.tube.2020.102020	NO
Implications of COVID-19 in high burden countries for HIV/TB: A systematic review of evidence	Tamuzi JL, Ayele BT, Shumba CS, Adetokunboh OO, Uwimana-Nicol J, Haile ZT, Inugu J, Nyasulu PS.	BMC Infect Dis	2020	10.1186/s12879-020-05450-4	NO
Interleukin-6 blockade with sarilumab in severe COVID-19 pneumonia with systemic hyperinflammation: an open-label cohort study	Della-Torre E, Campochiaro C, Cavalli G, De Luca G, Napolitano A, La Marca S, Boffini N, Da Prat V, Di Terlizzi G, Lanzillotta M, Rovere Querini P, Ruggeri A, Landoni G, Tresoldi M, Ciceri F, Zangrillo A, De Cobelli F, Dagna L; SARI-RAF Study Group; SARI-RAF Study Group members.	Ann Rheum Dis	2020	10.1136/annrheumdis-2020-218122	YES	NO	DESIGN NOT RELEVANT
Community Acquired Co-infection in COVID-19: A Retrospective Observational Experience	Lehmann CJ, Pho MT, Pitrak D, Ridgway JP, Pettit NN.	Clin Infect Dis	2020	10.1093/cid/ciaa902	NO
Risk factors and predictors associated with the severity of COVID-19 in China: a systematic review, meta-analysis, and meta-regression	Zhang T, Huang WS, Guan W, Hong Z, Gao J, Gao G, Wu G, Qin YY.	J Thorac Dis	2020	10.21037/jtd-20-1743	NO
Survey of antibiotic and antifungal prescribing in patients with suspected and confirmed COVID-19 in Scottish hospitals	Seaton RA, Gibbons CL, Cooper L, Malcolm W, McKinney R, Dundas S, Griffith D, Jeffreys D, Hamilton K, Choo-Kang B, Brittain S, Guthrie D, Sneddon J.	J Infect	2020	10.1016/j.jinf.2020.09.024	NO
COVID-19 in Hospitalized Adults With HIV	Stoeckle K, Johnston CD, Jannat-Khah DP, Williams SC, Ellman TM, Vogler MA, Gulick RM, Glesby MJ, Choi JJ.	Open Forum Infect Dis	2020	10.1093/ofid/ofaa327	NO
What is the evidence for transmission of COVID-19 by children in schools? A living systematic review	Xu W, Li X, Dozier M, He Y, Kirolos A, Lang Z, Mathews C, Siegfried N, Theodoratou E; UNCOVER.	J Glob Health	2020	10.7189/jogh.10.021104	NO
SARS-CoV-2 and Legionella co-infection in a person returning from a Nile cruise	Arashiro T, Nakamura S, Asami T, Mikuni H, Fujiwara E, Sakamoto S, Miura R, Shionoya Y, Honda R, Furukawa K, Nakamura A, Saito H.	J Travel Med	2020	10.1093/jtm/taaa053	NO
Epidemiological and Clinical Characteristics of COVID-19 in Children: A Systematic Review and Meta-Analysis	Li B, Zhang S, Zhang R, Chen X, Wang Y, Zhu C.	Front Pediatr	2020	10.3389/fped.2020.591132	NO
Incidence of bacterial and fungal bloodstream infections in COVID-19 patients in intensive care: An alarming "collateral effect"	Cataldo MA, Tetaj N, Selleri M, Marchioni L, Capone A, Caraffa E, Caro AD, Petrosillo N; INMICOVID-19 Co-infection Group.	J Glob Antimicrob Resist	2020	10.1016/j.jgar.2020.10.004	YES	YES
The Sialoside-Binding Pocket of SARS-CoV-2 Spike Glycoprotein Structurally Resembles MERS-CoV	Awasthi M, Gulati S, Sarkar DP, Tiwari S, Kateriya S, Ranjan P, Verma SK.	Viruses	2020	10.3390/v12090909	NO
Fatal central nervous system co-infection with SARS-CoV-2 and tuberculosis in a healthy child	Freij BJ, Gebara BM, Tariq R, Wang AM, Gibson J, El-Wiher N, Krasan G, Patek PM, Levasseur KA, Amin M, Fullmer JM.	BMC Pediatr	2020	10.1186/s12887-020-02308-1	NO
COVID-19: Catastrophic Cause of Acute Lung Injury	Cai A, McClafferty B, Benson J, Ramgobin D, Kalayanamitra R, Shahid Z, Groff A, Aggarwal CS, Patel R, Polimera H, Vunnam R, Golamari R, Sahu N, Bhatt D, Jain R.	S D Med	2020		NO
Predictors of Severity and Co-Infection Resistance Profile in COVID-19 Patients: First Report from Upper Egypt	Ramadan HK, Mahmoud MA, Aburahma MZ, Elkhawaga AA, El-Mokhtar MA, Sayed IM, Hosni A, Hassany SM, Medhat MA.	Infect Drug Resist	2020	10.2147/IDR.S272605	YES
Pneumococcal superinfection in COVID-19 patients: A series of 5 cases	Cucchiari D, Pericàs JM, Riera J, Gumucio R, Md EC, Nicolás D; Hospital Clínic 4H Team.	Med Clin (Barc)	2020	10.1016/j.medcli.2020.05.022	NO
The profile of peripheral blood lymphocyte subsets and serum cytokines in children with 2019 novel coronavirus pneumonia	Li H, Chen K, Liu M, Xu H, Xu Q.	J Infect	2020	10.1016/j.jinf.2020.04.001	NO
Prevalence of Co-infection at the Time of Hospital Admission in COVID-19 Patients, A Multicenter Study	Karaba SM, Jones G, Helsel T, Smith LL, Avery R, Dzintars K, Salinas AB, Keller SC, Townsend JL, Klein E, Amoah J, Garibaldi BT, Cosgrove SE, Fabre V.	Open Forum Infect Dis	2020	10.1093/ofid/ofaa578	YES	YES
A compromised specific humoral immune response against the SARS-CoV-2 receptor-binding domain is related to viral persistence and periodic shedding in the gastrointestinal tract	Hu F, Chen F, Ou Z, Fan Q, Tan X, Wang Y, Pan Y, Ke B, Li L, Guan Y, Mo X, Wang J, Wang J, Luo C, Wen X, Li M, Ren P, Ke C, Li J, Lei C, Tang X, Li F.	Cell Mol Immunol	2020	10.1038/s41423-020-00550-2	NO
Clinical decision support tool and rapid point-of-care platform for determining disease severity in patients with COVID-19	McRae MP, Simmons GW, Christodoulides NJ, Lu Z, Kang SK, Fenyo D, Alcorn T, Dapkins IP, Sharif I, Vurmaz D, Modak SS, Srinivasan K, Warhadpande S, Shrivastav R, McDevitt JT.	Lab Chip	2020	10.1039/d0lc00373e	NO
Serological cross-reaction and coinfection of dengue and COVID-19 in Asia: Experience from Indonesia	Masyeni S, Santoso MS, Widyaningsih PD, Asmara DW, Nainu F, Harapan H, Sasmono RT.	Int J Infect Dis	2021	10.1016/j.ijid.2020.10.043	NO
Nosocomial infections associated to COVID-19 in the intensive care unit: clinical characteristics and outcome	Bardi T, Pintado V, Gomez-Rojo M, Escudero-Sanchez R, Azzam Lopez A, Diez-Remesal Y, Martinez Castro N, Ruiz-Garbajosa P, Pestaña D.	Eur J Clin Microbiol Infect Dis	2021	10.1007/s10096-020-04142-w	YES	YES
Critically ill patients with COVID-19 and candidaemia: We must keep this in mind	Agrifoglio A, Cachafeiro L, Figueira JC, Añón JM, García de Lorenzo A.	J Mycol Med	2020	10.1016/j.mycmed.2020.101012	YES	NO	DESIGN NOT RELEVANT
A Clinical Review of COVID-19; Pathogenesis, Diagnosis, and Management	Ahmed H, Sayed A, Munir M, Elberry MH, Sayed IM, Kamal MA, Negida A, Ebada MA, Bahbah EI.	Curr Pharm Des	2020	10.2174/1381612826666201222162509	NO
Potential Immunotherapeutic Targets for Hypoxia Due to COVI-Flu	Leyfman Y, Erick TK, Reddy SS, Galwankar S, Nanayakkara PWB, Di Somma S, Sharma P, Stawicki SP, Chaudry IH.	Shock	2020	10.1097/SHK.0000000000001627	NO
Child with liver transplant recovers from COVID-19 infection. A case report	Morand A, Roquelaure B, Colson P, Amrane S, Bosdure E, Raoult D, Lagier JC, Fabre A.	Arch Pediatr	2020	10.1016/j.arcped.2020.05.004	NO
Proactive prophylaxis with azithromycin and hydroxychloroquine in hospitalized patients with COVID-19 (ProPAC-COVID): a statistical analysis plan	Sivapalan P, Ulrik CS, Lappere TS, Eklöf JV, Shaker SB, Bødtger UCS, Browatzki A, Meyer CN, Weinreich UM, Laursen CB, Biering-Sørensen T, Knop FK, Lundgren JD, Jensen JS.	Trials	2020	10.1186/s13063-020-04795-0	NO
Nosocomial outbreak of SARS-CoV-2 infection in a haematological unit - High mortality rate in infected patients with haematologic malignancies	Biernat MM, Zińczuk A, Biernat P, Bogucka-Fedorczuk A, Kwiatkowski J, Kalicińska E, Marciniak D, Simon K, Wróbel T.	J Clin Virol	2020	10.1016/j.jcv.2020.104574	YES	NO	NO DATA
COVID-19 and AIDS: Outcomes from the coexistence of two global pandemics and the importance of chronic antiretroviral therapy	Patel RH, Acharya A, Mohan M, Byrareddy SN.	J Med Virol	2021	10.1002/jmv.26416	NO
COVID-19 and TB co-infection - 'Finishing touch'' in perfect recipe to 'severity' or 'death'	Kumar DR, Bhattacharya DB, Meena DV, Soneja DM, Wig DN.	J Infect	2020	10.1016/j.jinf.2020.06.062	NO
ICU-acquired bloodstream infections in critically ill patients with COVID-19	Kokkoris S, Papachatzakis I, Gavrielatou E, Ntaidou T, Ischaki E, Malachias S, Vrettou C, Nichlos C, Kanavou A, Zervakis D, Perivolioti E, Ranellou K, Argyropoulou A, Zakynthinos S, Kotanidou A, Routsi C.	J Hosp Infect	2021	10.1016/j.jhin.2020.11.009	YES	YES
Increased incidence of candidemia in a tertiary care hospital with the COVID-19 pandemic	Nucci M, Barreiros G, Guimarães LF, Deriquehem VAS, Castiñeiras AC, Nouér SA.	Mycoses	2021	10.1111/myc.13225	YES	NO	DESIGN NOT RELEVANT
Risk for In-Hospital Complications Associated with COVID-19 and Influenza - Veterans Health Administration, United States, October 1, 2018-May 31, 2020	Cates J, Lucero-Obusan C, Dahl RM, Schirmer P, Garg S, Oda G, Hall AJ, Langley G, Havers FP, Holodniy M, Cardemil CV.	MMWR Morb Mortal Wkly Rep	2020	10.15585/mmwr.mm6942e3	YES	YES
[Management of corona virus disease-19 (COVID-19): the Zhejiang experience]	Xu K, Cai H, Shen Y, Ni Q, Chen Y, Hu S, Li J, Wang H, Yu L, Huang H, Qiu Y, Wei G, Fang Q, Zhou J, Sheng J, Liang T, Li L.	Zhejiang Da Xue Xue Bao Yi Xue Ban	2020	10.3785/j.issn.1008-9292.2020.02.02	NO
Prevalence of COVID-19-like Symptoms among People Living with HIV, and Using Antiretroviral Therapy for Prevention and Treatment	SeyedAlinaghi S, Ghadimi M, Hajiabdolbaghi M, Rasoolinejad M, Abbasian L, Nezhad MH, Manshadi SD, Ghadimi F, Ahmadinejad Z.	Curr HIV Res	2020	10.2174/1570162X18666200712175535	NO
Co-infection of Coronavirus Disease 2019 and Influenza A: A Report from Iran	Khodamoradi Z, Moghadami M, Lotfi M.	Arch Iran Med	2020	10.34172/aim.2020.04	NO
COVID-19 and Cytomegalovirus Co-infection: A Challenging Case of a Critically Ill Patient with Gastrointestinal Symptoms	Amaral PH, Ferreira BM, Roll S, Neves PD, Pivetta LG, Mohrbacher S, Dias ER, Sato VA, Oliveira ÉS, Pereira LV, Bales AM, Nardotto LL, Ferreira JN, Cuvello-Neto AL, Chocair PR.	Eur J Case Rep Intern Med	2020	10.12890/2020_001911	NO
Clinical features and outcomes of adult COVID-19 patients co-infected with Mycoplasma pneumoniae	Zha L, Shen J, Tefsen B, Wang Y, Lu W, Xu Q.	J Infect	2020	10.1016/j.jinf.2020.07.010	NO
COVID-19 and dengue co-infection in a returning traveller	Epelboin L, Blondé R, Nacher M, Combe P, Collet L.	J Travel Med	2020	10.1093/jtm/taaa114	NO
Co-infection of dengue and COVID-19: A case report	Verduyn M, Allou N, Gazaille V, Andre M, Desroche T, Jaffar MC, Traversier N, Levin C, Lagrange-Xelot M, Moiton MP, Hoang S.	PLoS Negl Trop Dis	2020	10.1371/journal.pntd.0008476	NO
Respiratory Microbial Co-infection With SARS-CoV-2	Massey BW, Jayathilake K, Meltzer HY.	Front Microbiol	2020	10.3389/fmicb.2020.02079	NO
Few bacterial co-infections but frequent empiric antibiotic use in the early phase of hospitalized patients with COVID-19: results from a multicentre retrospective cohort study in The Netherlands	Karami Z, Knoop BT, Dofferhoff ASM, Blaauw MJT, Janssen NA, van Apeldoorn M, Kerckhoffs APM, van de Maat JS, Hoogerwerf JJ, Ten Oever J.	Infect Dis (Lond)	2021	10.1080/23744235.2020.1839672	YES	YES
Clinical characteristics of hematological patients concomitant with COVID-19	Zhou X, Wang G, Chen L, Meng F, Huang L, Huang L, Wang N, Li T, Cao Y, Zhou J.	Cancer Sci	2020	10.1111/cas.14544	NO
Safety and efficacy of tocilizumab in the treatment of severe acute respiratory syndrome coronavirus-2 pneumonia: A retrospective cohort study	Patel A, Shah K, Dharsandiya M, Patel K, Patel T, Patel M, Reljic T, Kumar A.	Indian J Med Microbiol	2020	10.4103/ijmm.IJMM_20_298	YES	NO	DESIGN NOT RELEVANT
Impact of the COVID-19 Pandemic on Antimicrobial Consumption and Hospital-Acquired Candidemia and Multidrug-Resistant Bloodstream Infections	Guisado-Gil AB, Infante-Domínguez C, Peñalva G, Praena J, Roca C, Navarro-Amuedo MD, Aguilar-Guisado M, Espinosa-Aguilera N, Poyato-Borrego M, Romero-Rodríguez N, Aldabó T, Salto-Alejandre S, Ruiz-Pérez de Pipaón M, Lepe JA, Martín-Gutiérrez G, Gil-Navarro MV, Molina J, Pachón J, Cisneros JM, On Behalf Of The Prioam Team.	Antibiotics (Basel)	2020	10.3390/antibiotics9110816	YES	NO	NO DATA
Bacterial/fungal infection in hospitalized patients with COVID-19 in a tertiary hospital in the Community of Castilla y León, Spain	Nebreda-Mayoral T, Miguel-Gómez MA, March-Rosselló GA, Puente-Fuertes L, Cantón-Benito E, Martínez-García AM, Muñoz-Martín AB, Orduña-Domingo A.	Enferm Infecc Microbiol Clin	2020	10.1016/j.eimc.2020.11.003	YES	NO	SPANISH
Prevalence and phylogenetic analysis of porcine diarrhea associated viruses in southern China from 2012 to 2018	Zhang F, Luo S, Gu J, Li Z, Li K, Yuan W, Ye Y, Li H, Ding Z, Song D, Tang Y.	BMC Vet Res	2019	10.1186/s12917-019-2212-2	NO
The impact of COVID-19 pandemic on malaria elimination	Zawawi A, Alghanmi M, Alsaady I, Gattan H, Zakai H, Couper K.	Parasite Epidemiol Control	2020	10.1016/j.parepi.2020.e00187	NO
Nucleocapsid proteins from other swine enteric coronaviruses differentially modulate PEDV replication	Sungsuwan S, Jongkaewwattana A, Jaru-Ampornpan P.	Virology	2020	10.1016/j.virol.2019.11.007	NO
Sepsis, Phages, and COVID-19	Górski A, Borysowski J, Międzybrodzki R.	Pathogens	2020	10.3390/pathogens9100844	NO
Evaluation of 17 patients with COVID-19 pneumonia treated with anakinra according to HScore, SOFA, MuLBSTA, and Brescia-COVID respiratory severity scale (BCRSS) scoring systems	Erden A, Ozdemir B, Karakas O, Mutlu NM, Izdes S, Kalem AK, Bilir YA, Aypak A, Akinci E, Guner R, Kucuksahin O.	J Med Virol	2021	10.1002/jmv.26473	NO
Three Patients with COVID-19 and Pulmonary Tuberculosis, Wuhan, China, January-February 2020	Yao Z, Chen J, Wang Q, Liu W, Zhang Q, Nan J, Huang H, Wu Y, Li L, Liang L, You L, Liu Y, Yu H.	Emerg Infect Dis	2020	10.3201/eid2611.201536	NO
Four Patients with COVID-19 and Tuberculosis, Singapore, April-May 2020	Tham SM, Lim WY, Lee CK, Loh J, Premkumar A, Yan B, Kee A, Chai L, Tambyah PA, Yan G.	Emerg Infect Dis	2020	10.3201/eid2611.202752	NO
HIV/SARS-CoV-2 co-infection: T cell profile, cytokine dynamics and role of exhausted lymphocytes	Sharov KS.	Int J Infect Dis	2021	10.1016/j.ijid.2020.10.049	NO
The First Pediatric Patients with Coronavirus Disease 2019 (COVID-19) in Japan: Risk of Co-Infection with Other Respiratory Viruses	Kakuya F, Okubo H, Fujiyasu H, Wakabayashi I, Syouji M, Kinebuchi T.	Jpn J Infect Dis	2020	10.7883/yoken.JJID.2020.181	NO
Personalized therapy approach for hospitalized patients with COVID-19	Garcia-Vidal C, Moreno-García E, Hernández-Meneses M, Puerta-Alcalde P, Chumbita M, Garcia-Pouton N, Linares L, Rico V, Cardozo C, Martínez JA, García F, Mensa J, Castro P, Nicolás JM, Muñoz J, Vidal D, Soriano A; COVID19-Researchers.	Clin Infect Dis	2020	10.1093/cid/ciaa964	NO
Assessment of risks associated with SARS-CoV-2 experimental human infection studies	Kuiper VP, Rosendaal FR, Kamerling IMC, Visser LG, Roestenberg M.	Clin Infect Dis	2020	10.1093/cid/ciaa1784	NO
Differentiating influenza from COVID-19 in patients presenting with suspected sepsis	D'Onofrio V, Van Steenkiste E, Meersman A, Waumans L, Cartuyvels R, Van Halem K, Messiaen P, Gyssens IC.	Eur J Clin Microbiol Infect Dis	2020	10.1007/s10096-020-04109-x	YES	YES
Laboratory findings in SARS-CoV-2 infections: State of the art	Pereira MAM, Barros ICA, Jacob ALV, Assis ML, Kanaan S, Kang HC.	Rev Assoc Med Bras (1992)	2020	10.1590/1806-9282.66.8.1152	NO
The 2019 Novel Coronavirus Outbreak - A Global Threat	Khot WY, Nadkar MY.	J Assoc Physicians India	2020		NO
Immunopathological similarities between COVID-19 and influenza: Investigating the consequences of Co-infection	Khorramdelazad H, Kazemi MH, Najafi A, Keykhaee M, Zolfaghari Emameh R, Falak R.	Microb Pathog	2021	10.1016/j.micpath.2020.104554	NO
Clinical Course and Outcomes of Severe Covid-19: A National Scale Study	Amit M, Sorkin A, Chen J, Cohen B, Karol D, Tsur AM, Lev S, Rozenblat T, Dvir A, Landau G, Fridrich L, Glassberg E, Kesari S, Sviri S, Gelman R, Miller A, Epstein D, Ben-Avi R, Matan M, Jakobson DJ, Bader T, Dahan D, King DA, Ben-Ari A, Soroksky A, Bar A, Fink N, Singer P, Benov A.	J Clin Med	2020	10.3390/jcm9072282	YES	NO	NO DATA
Epidemiological surveillance of common respiratory viruses in patients with suspected COVID-19 in Southwest China	Si Y, Zhao Z, Chen R, Zhong H, Liu T, Wang M, Song X, Li W, Ying B.	BMC Infect Dis	2020	10.1186/s12879-020-05392-x	NO
Detected SARS-CoV-2 in Ascitic Fluid Followed by Cryptococcemia: a Case Report	Passarelli VC, Perosa AH, de Souza Luna LK, Conte DD, Nascimento OA, Ota-Arakaki J, Bellei N.	SN Compr Clin Med	2020	10.1007/s42399-020-00574-9	NO
The modified NUTRIC score can be used for nutritional risk assessment as well as prognosis prediction in critically ill COVID-19 patients	Zhang P, He Z, Yu G, Peng D, Feng Y, Ling J, Wang Y, Li S, Bian Y.	Clin Nutr	2021	10.1016/j.clnu.2020.05.051	NO
Carbapenemase-producing Enterobacterales causing secondary infections during the COVID-19 crisis at a New York City hospital	Gomez-Simmonds A, Annavajhala MK, McConville TH, Dietz DE, Shoucri SM, Laracy JC, Rozenberg FD, Nelson B, Greendyke WG, Furuya EY, Whittier S, Uhlemann AC.	J Antimicrob Chemother	2021	10.1093/jac/dkaa466	YES	NO	DESIGN NOT RELEVANT
Maladies infectieuses	Nguyen A, Posfay-Barbe K, Blanchard-Rohner G, Buvelot H, Eberhardt C, Huttner B, Negro F, Pham TT, Schibler M, Vetter P, Wagner N, Zanella MC, Jacquérioz F, Huttner A.	Rev Med Suisse	2021		NO
Effectiveness of Streptococcus Pneumoniae Urinary Antigen Testing in Decreasing Mortality of COVID-19 Co-Infected Patients: A Clinical Investigation	Desai A, Santonocito OG, Caltagirone G, Kogan M, Ghetti F, Donadoni I, Porro F, Savevski V, Poretti D, Ciccarelli M, Martinelli Boneschi F, Voza A.	Medicina (Kaunas)	2020	10.3390/medicina56110572	NO
Clinical Course of 195 Critically Ill COVID-19 Patients: A Retrospective Multicenter Study	Zhou S, Yang Y, Zhang X, Li Z, Liu X, Hu C, Chen C, Wang D, Peng Z.	Shock	2020	10.1097/SHK.0000000000001629	YES	YES
Multidrug-Resistant Candida auris Infections in Critically Ill Coronavirus Disease Patients, India, April-July 2020	Chowdhary A, Tarai B, Singh A, Sharma A.	Emerg Infect Dis	2020	10.3201/eid2611.203504	YES	NO	DESIGN NOT RELEVANT
Risk of SARS-CoV-2 infection among contacts of individuals with COVID-19 in Hangzhou, China	Wu Y, Song S, Kao Q, Kong Q, Sun Z, Wang B.	Public Health	2020	10.1016/j.puhe.2020.05.016	NO
Estimating individual risks of COVID-19-associated hospitalization and death using publicly available data	Bhatia R, Klausner J.	PLoS One	2020	10.1371/journal.pone.0243026	NO
Rates and characteristics of SARS-CoV-2 infection in persons with hepatitis C virus infection	Butt AA, Yan P.	Liver Int	2021	10.1111/liv.14681	NO
Case Report: Dengue and COVID-19 Coinfection in Thailand	Nasomsong W, Luvira V, Phiboonbanakit D.	Am J Trop Med Hyg	2020	10.4269/ajtmh.20-1340	NO
Epidemiological and phylogenetic analysis of canine kobuviruses in Tangshan, China	Wang Z, Jiang Y, Liu X, Lin W, Feng Q, Xin T, Guo X, Hou S, Zhu H, Jia H.	Arch Virol	2020	10.1007/s00705-020-04727-y	NO
Threading the Pieces Together: Integrative Perspective on SARS-CoV-2	Kanakan A, Mishra N, Srinivasa Vasudevan J, Sahni S, Khan A, Sharma S, Pandey R.	Pathogens	2020	10.3390/pathogens9110912	NO
Co-infection of Middle Eastern respiratory syndrome coronavirus and pulmonary tuberculosis	Fatima B, Zaman G.	Chaos Solitons Fractals	2020	10.1016/j.chaos.2020.110205	NO
Exploring the causes of mild COVID-19 involvement in pediatric patients	Naserghandi A, Saffarpour R, Allameh SF.	New Microbes New Infect	2020	10.1016/j.nmni.2020.100741	NO
Patients with SARS-CoV-2 and HBV co-infection are at risk of greater liver injury	Lin Y, Yuan J, Long Q, Hu J, Deng H, Zhao Z, Chen J, Lu M, Huang A.	Genes Dis	2020	10.1016/j.gendis.2020.11.005	NO
Usefulness of blood cultures in COVID-19 pneumonia	Haedo MF, Melendi SE, Lauko Mauri M, Ujeda C, Leis R.	Medicina (B Aires)	2020		YES	YES
Infant Case of Co-infection with SARS-CoV-2 and Citrobacter koseri Urinary Infection	Tchidjou HK, Romeo B.	J Trop Pediatr	2020	10.1093/tropej/fmaa032	NO
Genetic Spectrum and Distinct Evolution Patterns of SARS-CoV-2	Liu S, Shen J, Fang S, Li K, Liu J, Yang L, Hu CD, Wan J.	Front Microbiol	2020	10.3389/fmicb.2020.593548	NO
Acute respiratory distress syndrome due to SARS-CoV-2 and Influenza A co-infection in an Italian patient: Mini-review of the literature	D'Abramo A, Lepore L, Palazzolo C, Barreca F, Liuzzi G, Lalle E, Nicastri E.	Int J Infect Dis	2020	10.1016/j.ijid.2020.06.056	NO
Coronavirus Occurrence and Transmission Over 8 Years in the HIVE Cohort of Households in Michigan	Monto AS, DeJonge PM, Callear AP, Bazzi LA, Capriola SB, Malosh RE, Martin ET, Petrie JG.	J Infect Dis	2020	10.1093/infdis/jiaa161	NO
Spinal epidural abscess in COVID-19 patients	Talamonti G, Colistra D, Crisà F, Cenzato M, Giorgi P, D'Aliberti G.	J Neurol	2020	10.1007/s00415-020-10211-z	NO
Clinical and biochemical parameters of COVID-19 patients with prior or active dengue fever	Teotônio IMSN, de Carvalho JL, Castro LC, Nitz N, Hagström L, Rios GG, de Fátima Rodrigues de Oliveira M, Dallago BSL, Hecht M.	Acta Trop	2021	10.1016/j.actatropica.2020.105782	NO
Current Evidence of Interleukin-6 Signaling Inhibitors in Patients With COVID-19: A Systematic Review and Meta-Analysis	Han Q, Guo M, Zheng Y, Zhang Y, De Y, Xu C, Zhang L, Sun R, Lv Y, Liang Y, Xu F, Pang J, Chen Y.	Front Pharmacol	2020	10.3389/fphar.2020.615972	NO
Lack of MERS-CoV Co-infection among Hospitalized COVID-19 Patients in Saudi Arabia	Ebrahim SH.	J Epidemiol Glob Health	2020	10.2991/jegh.k.200819.001	NO
Does respiratory co-infection facilitate dispersal of SARS-CoV-2? investigation of a super-spreading event in an open-space office	Weissberg D, Böni J, Rampini SK, Kufner V, Zaheri M, Schreiber PW, Abela IA, Huber M, Sax H, Wolfensberger A.	Antimicrob Resist Infect Control	2020	10.1186/s13756-020-00861-z	NO
Random effects meta-analysis of COVID-19/S. aureus partnership in co-infection	Adeiza SS, Shuaibu AB, Shuaibu GM.	GMS Hyg Infect Control	2020	10.3205/dgkh000364	NO
Bloodstream Infection by Saccharomyces cerevisiae in Two COVID-19 Patients after Receiving Supplementation of Saccharomyces in the ICU	Ventoulis I, Sarmourli T, Amoiridou P, Mantzana P, Exindari M, Gioula G, Vyzantiadis TA.	J Fungi (Basel)	2020	10.3390/jof6030098	NO
HIV and SARS CoV-2 coinfection: A retrospective, record-based, case series from South India	Marimuthu J, Kumar BS, Gandhi P A.	J Med Virol	2021	10.1002/jmv.26271	NO
Continuous tracking of COVID-19 patients' immune status	Guan J, Wei X, Qin S, Liu X, Jiang Y, Chen Y, Chen Y, Lu H, Qian J, Wang Z, Lin X.	Int Immunopharmacol	2020	10.1016/j.intimp.2020.107034	NO
[COVID-19 and coronary artery disease: selective and collaborative use of resources during public health crisis]	Villa E, Saccocci M, Messina A, Maffeo D, Pitì A, Bianchetti F, Cuccia C, Troise G.	G Ital Cardiol (Rome)	2020	10.1714/3343.33135	NO
Comparison of clinical characteristics and outcomes of patients with coronavirus disease 2019 at different ages	Zhao M, Wang M, Zhang J, Gu J, Zhang P, Xu Y, Ye J, Wang Z, Ye D, Pan W, Shen B, He H, Liu M, Liu M, Luo Z, Li D, Liu J, Wan J.	Aging (Albany NY)	2020	10.18632/aging.103298	NO
When two for the price of one isn't a bargain: estimating prevalence and microbiology of bacterial co-infections in patients with COVID-19	Thaden JT, Maskarinec SA.	Clin Microbiol Infect	2020	10.1016/j.cmi.2020.09.002	YES	NO	COMMENTARY
Prevalence and Clinical Presentation of COVID-19 among Healthcare Workers at a Dedicated Hospital in India	Mahajan NN, Mathe A, Patokar GA, Bahirat S, Lokhande PD, Rakh V, Gajbhiye R, Rathi S, Tilve A, Mahajan K, Mohite SC.	J Assoc Physicians India	2020		NO
A severe case with co-infection of SARS-CoV-2 and common respiratory pathogens	Ou X, Zhou L, Huang H, Lin Y, Pan X, Chen D.	Travel Med Infect Dis	2020	10.1016/j.tmaid.2020.101672	NO
Cutaneous manifestations of a 21st century worldwide fungal epidemic possibly complicating the COVID-19 pandemic to jointly menace mankind	Schwartz RA, Kapila R.	Dermatol Ther	2020	10.1111/dth.13481	NO
Secondary Bacterial Infections During Pulmonary Viral Disease: Phage Therapeutics as Alternatives to Antibiotics?	Manohar P, Loh B, Athira S, Nachimuthu R, Hua X, Welburn SC, Leptihn S.	Front Microbiol	2020	10.3389/fmicb.2020.01434	NO
COVID-19 co-infection in a patient with brucella bacteremia	Elzein F, Alsherbeeni N, Almatrafi K, Shosha D, Naoufel K.	Respir Med Case Rep	2020	10.1016/j.rmcr.2020.101183	NO
An Alternate Venous Access in COVID-19 Patients Needing Dialysis	Muthukumar A.	Indian J Crit Care Med	2020	10.5005/jp-journals-10071-23581	NO
Co-infection of SARS-CoV-2 and dengue virus: a clinical challenge	Bicudo N, Bicudo E, Costa JD, Castro JALP, Barra GB.	Braz J Infect Dis	2020	10.1016/j.bjid.2020.07.008	NO
Co-infection, SARS-CoV-2 and influenza: an evolving puzzle	Covin S, Rutherford GW.	Clin Infect Dis	2020	10.1093/cid/ciaa1810	NO
Clinical Characteristics and Outcome of Hospitalized COVID-19 Patients in a MERS-CoV Endemic Area	Barry M, AlMohaya A, AlHijji A, Akkielah L, AlRajhi A, Almajid F, Alsharidi A, Al-Shahrani FS, Alotaibi NH, Alanazi A, Ghonem L, Alhetheel A, Alsubaie S, Memish ZA.	J Epidemiol Glob Health	2020	10.2991/jegh.k.200806.002	YES	NO	NO DATA
Novel viruses detected in bats in the Republic of Korea	Lee SY, Chung CU, Park JS, Oem JK.	Sci Rep	2020	10.1038/s41598-020-77307-4	NO
Azole-Resistant COVID-19-Associated Pulmonary Aspergillosis in an Immunocompetent Host: A Case Report	Meijer EFJ, Dofferhoff ASM, Hoiting O, Buil JB, Meis JF.	J Fungi (Basel)	2020	10.3390/jof6020079	NO
Bacterial co-infections and antibiotic prescribing practice in adults with COVID-19: experience from a single hospital cluster	Cheng LS, Chau SK, Tso EY, Tsang SW, Li IY, Wong BK, Fung KS.	Ther Adv Infect Dis	2020	10.1177/2049936120978095	YES	NO	NO DISAGGREGATED DATA
Co-infection of MERS-CoV and SARS-CoV-2 in the same host: A silent threat	Baddal B, Cakir N.	J Infect Public Health	2020	10.1016/j.jiph.2020.06.017	NO
A Patient with Severe Malaria and COVID-19: How Do You Tell the Difference between These Infections?	Correia MJ, Frade L, Guerreiro R, Araujo I, Baptista T, Fonseca C, Mansinho K.	Eur J Case Rep Intern Med	2020	10.12890/2020_002007	NO
Clinical characteristics and outcomes in elderly with coronavirus disease 2019 in Beijing, China: a retrospective cohort study	Zhang W, Hou W, Jin R, Liang L, Xu B, Hu Z.	Intern Emerg Med	2020	10.1007/s11739-020-02517-7	YES	NO	NO DISAGGREGATED DATA
Patterns of HIV and SARS-CoV-2 co-infection in Wuhan, China	Guo W, Ming F, Feng Y, Zhang Q, Mo P, Liu L, Gao M, Tang W, Liang K.	J Int AIDS Soc	2020	10.1002/jia2.25568	NO
Household transmissions of SARS-CoV-2 in the time of unprecedented travel lockdown in China	Xu X, Liu X, Wang L, Ali ST, Du Z, Bosetti P, Cowling BJ, Wu Y.	medRxiv	2020	10.1101/2020.03.02.20029868	NO
Staphylococcus aureus Bacteremia in Patients Infected With COVID-19: A Case Series	Cusumano JA, Dupper AC, Malik Y, Gavioli EM, Banga J, Berbel Caban A, Nadkarni D, Obla A, Vasa CV, Mazo D, Altman DR.	Open Forum Infect Dis	2020	10.1093/ofid/ofaa518	YES	NO	DESIGN NOT RELEVANT
Low prevalence of bloodstream infection and high blood culture contamination rates in patients with COVID-19	Yu D, Ininbergs K, Hedman K, Giske CG, Strålin K, Özenci V.	PLoS One	2020	10.1371/journal.pone.0242533	YES	NO	NO DATA
mRNA induced expression of human angiotensin-converting enzyme 2 in mice for the study of the adaptive immune response to severe acute respiratory syndrome coronavirus 2	Hassert M, Geerling E, Stone ET, Steffen TL, Feldman MS, Dickson AL, Class J, Richner JM, Brien JD, Pinto AK.	PLoS Pathog	2020	10.1371/journal.ppat.1009163	NO
A global agenda for older adult immunization in the COVID-19 era: A roadmap for action	Privor-Dumm LA, Poland GA, Barratt J, Durrheim DN, Deloria Knoll M, Vasudevan P, Jit M, Bonvehí PE, Bonanni P; International Council on Adult Immunization.	Vaccine	2020	10.1016/j.vaccine.2020.06.082	NO
Characteristics and early outcomes of patients hospitalised for COVID-19 in North Zealand, Denmark	Lendorf ME, Boisen MK, Kristensen PL, Løkkegaard ECL, Krog SM, Brandi L, Brinth LS, Nolsöe RLM, Ryrsø C, Eiken P, Bestle MH, Jørgensen IM, Pedersen-Bjergaard U, Lindegaard B, Christensen TB, Fischer TK.	Dan Med J	2020		YES	YES
An HIV-infected patient with coronavirus disease 2019 has a favourable prognosis: a case report	Tian C, Tang L, Wu J, Li W, Ming X, Zhou H, Wu W, Zeng X.	Ann Palliat Med	2020	10.21037/apm-20-576	NO
Seasonal influenza vaccination during a pandemic	Richmond H, Rees N, McHale S, Rak A, Anderson J.	Hum Vaccin Immunother	2020	10.1080/21645515.2020.1793713	NO
Sexually Transmitted Diseases in the COVID-19 Era	Wiggins CJ, Rosen T.	Skinmed	2020		NO
Fundus Lesions in Patients Hospitalized With COVID-19 Infection in Mumbai, India: A Retrospective Review	Mehta S, Prabhudesai P.	Cureus	2020	10.7759/cureus.11512	NO
Targeting COVID-19 prevention in hemodialysis facilities is associated with a drastic reduction in central venous catheter-related infections	Heidempergher M, Sabiu G, Orani MA, Tripepi G, Gallieni M.	J Nephrol	2021	10.1007/s40620-020-00900-3	YES	NO	DESIGN NOT RELEVANT
Eculizumab as an emergency treatment for adult patients with severe COVID-19 in the intensive care unit: A proof-of-concept study	Annane D, Heming N, Grimaldi-Bensouda L, Frémeaux-Bacchi V, Vigan M, Roux AL, Marchal A, Michelon H, Rottman M, Moine P; Garches COVID 19 Collaborative Group.	EClinicalMedicine	2020	10.1016/j.eclinm.2020.100590	NO
Non-SARS-CoV-2 genome sequences identified in clinical samples from COVID-19 infected patients: Evidence for co-infections	Abouelkhair MA.	PeerJ	2020	10.7717/peerj.10246	NO
Co-infection of malaria and dengue in pregnant women with SARS-CoV-2	Mahajan NN, Kesarwani SN, Shinde SS, Nayak A, Modi DN, Mahale SD, Gajbhiye RK.	Int J Gynaecol Obstet	2020	10.1002/ijgo.13415	NO
An elevated 8-isoprostaglandin F2 alpha (8-iso-PGF2α) in COVID-19 subjects co-infected with malaria	Muhammad Y, Aminu YK, Ahmad AE, Iliya S, Muhd N, Yahaya M, Mustapha AS, Tahiru A, Abdulkadir SS, Ibrahim JS, Ahmad AB, Muhammad IY, Shehu Z, Yakubu A, Muhd BK, Ahmed A, Faruk UA.	Pan Afr Med J	2020	10.11604/pamj.2020.37.78.25100	NO
IL-6 Inhibition in Critically Ill COVID-19 Patients Is Associated With Increased Secondary Infections	Kimmig LM, Wu D, Gold M, Pettit NN, Pitrak D, Mueller J, Husain AN, Mutlu EA, Mutlu GM.	Front Med (Lausanne)	2020	10.3389/fmed.2020.583897	YES	NO	DESIGN NOT RELEVANT
The different manifestations of COVID-19 in adults and children: a cohort study in an intensive care unit	Girona-Alarcon M, Bobillo-Perez S, Sole-Ribalta A, Hernandez L, Guitart C, Suarez R, Balaguer M, Cambra FJ, Jordan I; KIDS-Corona study group; Kids Corona Platform.	BMC Infect Dis	2021	10.1186/s12879-021-05786-5	YES	YES
Co-infection of SARS-CoV-2 with other respiratory viruses and performance of lower respiratory tract samples for the diagnosis of COVID-19	Burrel S, Hausfater P, Dres M, Pourcher V, Luyt CE, Teyssou E, Soulié C, Calvez V, Marcelin AG, Boutolleau D.	Int J Infect Dis	2021	10.1016/j.ijid.2020.10.040	YES	NO	NO DATA
Mucormycosis with orbital compartment syndrome in a patient with COVID-19	Werthman-Ehrenreich A.	Am J Emerg Med	2021	10.1016/j.ajem.2020.09.032	NO
COVID-19 and Plasmodium vivax malaria co-infection	Sardar S, Sharma R, Alyamani TYM, Aboukamar M.	IDCases	2020	10.1016/j.idcr.2020.e00879	NO
Co-infection in COVID-19, a cohort study	Song W, Jia X, Zhang X, Ling Y, Yi Z.	J Infect	2021	10.1016/j.jinf.2020.10.006	YES	NO	NO DATA
Epidemiological and Clinical Characteristics of Patients With Coronavirus Disease-2019 in Shiyan City, China	Liu L, Lei X, Xiao X, Yang J, Li J, Ji M, Du W, Tan H, Zhu J, Li B, Jin Z, Liu W, Wu J, Liu Z.	Front Cell Infect Microbiol	2020	10.3389/fcimb.2020.00284	NO
Simultaneous detection and differentiation of SARS-CoV-2, influenza A virus and influenza B virus by one-step quadruplex real-time RT-PCR in patients with clinical manifestations	Ni M, Xu H, Luo J, Liu W, Zhou D.	Int J Infect Dis	2021	10.1016/j.ijid.2020.12.027	NO
The Large Action of Chlorpromazine: Translational and Transdisciplinary Considerations in the Face of COVID-19	Stip E, Rizvi TA, Mustafa F, Javaid S, Aburuz S, Ahmed NN, Abdel Aziz K, Arnone D, Subbarayan A, Al Mugaddam F, Khan G.	Front Pharmacol	2020	10.3389/fphar.2020.577678	NO
SARS-CoV-2-induced immunodysregulation and the need for higher clinical suspicion for co-infection and secondary infection in COVID-19 patients	Parrill A, Tsao T, Dong V, Huy NT.	J Microbiol Immunol Infect	2021	10.1016/j.jmii.2020.08.016	YES	NO	COMMENTARY
A profile of a retrospective cohort of 22 patients with COVID-19 and active/treated tuberculosis	Gupta N, Ish P, Gupta A, Malhotra N, Caminero JA, Singla R, Kumar R, Yadav SR, Dev N, Agrawal S, Kohli S, Sen MK, Chakrabarti S, Gupta NK.	Eur Respir J	2020	10.1183/13993003.03408-2020	NO
The intersection of viral illnesses: A seasonal influenza epidemic amidst the COVID-19 pandemic	Ehrlich H, Boneva D, Elkbuli A.	Ann Med Surg (Lond)	2020	10.1016/j.amsu.2020.10.021	NO
Superinfections in patients treated with Teicoplanin as anti-SARS-CoV-2 agent	Ceccarelli G, Alessandri F, Oliva A, Dell'Isola S, Rocco M, Ruberto F, Pugliese F, d'Ettorre G, Venditti M.	Eur J Clin Invest	2021	10.1111/eci.13418	YES	NO	DESIGN NOT RELEVANT
SARS-CoV2 and Co-Infections: A Review of Two Cases	Sohal S, Rodriguez-Nava G, Khabbaz R, Chaudry S, Musurakis C, Chitrakar S, Chundi VV, Friedman HJ.	Case Rep Infect Dis	2020	10.1155/2020/8882348	NO
Lessons learned from the mechanisms of posttraumatic inflammation extrapolated to the inflammatory response in COVID-19: a review	Teuben MPJ, Pfeifer R, Teuber H, De Boer LL, Halvachizadeh S, Shehu A, Pape HC.	Patient Saf Surg	2020	10.1186/s13037-020-00253-7	NO
Pneumocystis jirevocii and SARS-CoV-2 Co-Infection: A Common Feature in Transplant Recipients?	De Francesco MA, Alberici F, Bossini N, Scolari F, Pascucci F, Tomasoni G, Caruso A.	Vaccines (Basel)	2020	10.3390/vaccines8030544	NO
Spread of Carbapenem-Resistant Gram-Negatives and Candida auris during the COVID-19 Pandemic in Critically Ill Patients: One Step Back in Antimicrobial Stewardship?	Magnasco L, Mikulska M, Giacobbe DR, Taramasso L, Vena A, Dentone C, Dettori S, Tutino S, Labate L, Di Pilato V, Crea F, Coppo E, Codda G, Robba C, Ball L, Patroniti N, Marchese A, Pelosi P, Bassetti M.	Microorganisms	2021	10.3390/microorganisms9010095	YES	NO	DESIGN NOT RELEVANT
[Management of tracheostomy patients during the COVID-19 pandemic: review of the literature and demonstration]	Kempfle JS, Löwenheim H, Huebner MJ, Iro H, Mueller SK.	HNO	2020	10.1007/s00106-020-00892-3	NO
Tuberculosis and Coronavirus Disease 2019 (COVID-19) from A Clinical Perspective: A Systematic Review	Irfani TH, Siburian R, Nabila R, Umar TP.	Medeni Med J	2020	10.5222/MMJ.2020.36775	NO
Systematic evaluation of transcriptomic disease risk and diagnostic biomarker overlap between COVID-19 and tuberculosis: a patient-level meta-analysis	Sheerin D, Abhimanyu, Wang X, Johnson WE, Coussens A.	medRxiv	2020	10.1101/2020.11.25.20236646	NO
COVID-19 and Influenza Co-Infection: Report of Three Cases	Singh B, Kaur P, Reid RJ, Shamoon F, Bikkina M.	Cureus	2020	10.7759/cureus.9852	NO
Practical Diagnostic Accuracy of Nasopharyngeal Swab Testing for Novel Coronavirus Disease 2019 (COVID-19)	Gopaul R, Davis J, Gangai L, Goetz L.	West J Emerg Med	2020	10.5811/westjem.2020.8.48420	NO
Successful kidney transplantation after COVID-19	Varotti G, Dodi F, Garibotto G, Fontana I.	Transpl Int	2020	10.1111/tri.13703	NO
Concomitant infection with COVID-19 and Mycoplasma pneumoniae	Huang AC, Huang CG, Yang CT, Hu HC.	Biomed J	2020	10.1016/j.bj.2020.07.002	NO
Etiology and genetic evolution of canine coronavirus circulating in five provinces of China, during 2018-2019	He HJ, Zhang W, Liang J, Lu M, Wang R, Li G, He JW, Chen J, Chen J, Xing G, Chen Y.	Microb Pathog	2020	10.1016/j.micpath.2020.104209	NO
SARS-CoV-2 Complicated by Sinusitis and Co-Infection with Human Metapneumovirus	Alharthy A, Faqihi F, Karakitsos D.	R I Med J (2013)	2020		NO
Is the Frequency of Candidemia Increasing in COVID-19 Patients Receiving Corticosteroids?	Riche CVW, Cassol R, Pasqualotto AC.	J Fungi (Basel)	2020	10.3390/jof6040286	NO	NO	DESIGN NOT RELEVANT
Fourty-nine years old woman co-infected with SARS-CoV-2 and Mycoplasma: A case report	Gao ZA, Gao LB, Chen XJ, Xu Y.	World J Clin Cases	2020	10.12998/wjcc.v8.i23.6080	NO
HIV and SARS-CoV-2 co-infection: cross-sectional findings from a German 'hotspot'	Noe S, Schabaz F, Heldwein S, Mayer W, Ruecker K, Tiller FW, von Krosigk A, Wiese C, Balogh A, Gersbacher E, Jonsson-Oldenbuettel C, Jaeger H, Wolf E; ArcHIV study group..	Infection	2021	10.1007/s15010-020-01564-8	NO
Effect of a Previous History of Antiretroviral Treatment on Clinical Picture of Patients with Co-infection of SARS-CoV-2 and HIV: A Preliminary Study	Liu J, Zeng W, Cao Y, Cui Y, Li Y, Yao S, Alwalid O, Yang F, Fan Y, Shi H.	Int J Infect Dis	2020	10.1186/s12879-021-05786-5	NO
Severe acute respiratory syndrome coronavirus-2 and the deduction effect of angiotensin-converting enzyme 2 in pregnancy	Lai YJ, Chang CM, Lin CK, Yang YP, Chien CS, Wang PH, Chang CC.	J Chin Med Assoc	2020	10.1097/JCMA.0000000000000362	NO
Differing impacts of global and regional responses on SARS-CoV-2 transmission cluster dynamics	Magalis BR, Ramirez-Mata A, Zhukova A, Mavian C, Marini S, Lemoine F, Prosperi M, Gascuel O, Salemi M.	bioRxiv	2020	10.1101/2020.11.06.370999	NO
Pleuropneumonia resulting from varicella and COVID-19 co-infection in a 10-month-old infant	Le Roux P, Millardet E, Duquenoy A, Labbé F, Vandendriessche A.	Arch Pediatr	2020	10.1016/j.arcped.2020.08.001	NO
SARS-CoV-2 and rhinovirus/enterovirus co-infection in a critically ill young adult patient in Colombia	Orozco-Hernández JP, Montoya-Martínez JJ, Pacheco-Gallego MC, Céspedes-Roncancio M, Porras-Hurtado GL.	Biomedica	2020	10.7705/biomedica.5516	NO
Tuberculosis and COVID-19 Co-infection: An Updated Review	Mishra A, George AA, Sahu KK, Lal A, Abraham G.	Acta Biomed	2020	10.23750/abm.v92i1.10738	NO
Health-care organization for the management and surveillance of SARS-CoV-2 infection in children during pandemic in Campania region, Italy	Nunziata F, Bruzzese E, Poeta M, Pierri L, Catzola A, Ciccarelli GP, Vassallo E, Montella E, Lo Vecchio A, Guarino A.	Ital J Pediatr	2020	10.1186/s13052-020-00928-y	NO
A study of SARS-CoV-2 epidemiology in Italy: from early days to secondary effects after social distancing	Traini MC, Caponi C, Ferrari R, De Socio GV.	Infect Dis (Lond)	2020	10.1080/23744235.2020.1797157	NO
COVID-19-Associated Fusobacterium nucleatum Bacteremia, Belgium	Wolff L, Martiny D, Deyi VYM, Maillart E, Clevenbergh P, Dauby N.	Emerg Infect Dis	2021	10.3201/eid2703.202284	NO
Herpes Zoster Co-Infection in an Immunocompetent Patient With COVID-19	Saati A, Al-Husayni F, Malibari AA, Bogari AA, Alharbi M.	Cureus	2020	10.7759/cureus.8998	NO
SARS-CoV-2 spreads to lymph nodes and strongly expands CD4+ TEMRA cells in a patient with mild COVID-19	Roldán-Santiago E, Benito-Berlinches A, Martínez-García L, Quereda C, Rodríguez-Martín E, Pérez-Elías P, López-Pintor JM, Walo-Delgado PE, Moreno-Zamora A, Fernández-Velasco JI, García-Abellás P, Ballester-González R, Villar LM, Pérez-Elías MJ.	Clin Infect Dis	2020	10.1093/cid/ciaa1422	NO
Bilateral paresthesia associated with cardiovascular disease and COVID-19	Moreira MS, Neves ILI, de Bernoche CYSM, Sarra G, Dos Santos-Paul MA, Campos Neves da Silva F, Schroter GT, Montano TCP, de Carvalho CMA, Neves RS.	Oral Dis	2020	10.1111/odi.13539	NO
Prolonged presence of viral nucleic acid in clinically recovered COVID-19 patients was not associated with effective infectiousness	Hong K, Cao W, Liu Z, Lin L, Zhou X, Zeng Y, Wei Y, Chen L, Liu X, Han Y, Ruan L, Li T.	Emerg Microbes Infect	2020	10.1080/22221751.2020.1827983	NO
Co-infection of influenza B virus and SARS-CoV-2: A case report from Taiwan	Huang BR, Lin YL, Wan CK, Wu JT, Hsu CY, Chiu MH, Huang CH.	J Microbiol Immunol Infect	2020	10.1016/j.jmii.2020.06.011	NO
Predominance of hospital-acquired bloodstream infection in patients with Covid-19 pneumonia	Engsbro AL, Israelsen SB, Pedersen M, Tingsgaard S, Lisby G, Andersen CØ, Benfield T.	Infect Dis (Lond)	2020	10.1080/23744235.2020.1802062	YES	YES
Treatment of Crimean-Congo Haemorrhagic Fever by Favipiravir in a Patient with Novel Coronavirus Co-Infection	Dülger AC, Yakarişik M, Uzun YE, Şahin AM.	Eur J Case Rep Intern Med	2020	10.12890/2020_002042	NO
HIV and SARS-CoV-2 co-infection: The diagnostic challenges of dual pandemics	Parker A, Shaw J, Karamchand S, Lahri S, Schrueder N, Chothia MY, Mowlana A, Lalla U, Allwood BW, Koegelenberg CFN, Taljaard JJ.	S Afr Med J	2020	10.7196/SAMJ.2020.v110i6.14825	NO
[Clinical analysis of 23 patients with coronavirus disease 2019 in Xinyang City of Henan Province]	Xu M, Li M, Zhan W, Han T, Liu L, Zhang G, Lu Y.	Zhonghua Wei Zhong Bing Ji Jiu Yi Xue	2020	10.3760/cma.j.cn121430-20200301-00153	NO
Bilateral facial nerve palsy associated with COVID-19 and Epstein-Barr virus co-infection	Cabrera Muras A, Carmona-Abellán MM, Collía Fernández A, Uterga Valiente JM, Antón Méndez L, García-Moncó JC.	Eur J Neurol	2021	10.1111/ene.14561	NO
Diagnostic utility of a Ferritin-to-Procalcitonin Ratio to differentiate patients with COVID-19 from those with Bacterial Pneumonia: A multicenter study	Gharamti AA, Mei F, Jankousky KC, Huang J, Hyson P, Chastain DB, Fan J, Osae S, Zhang WW, Montoya JG, Erlandson KM, Scherger SJ, Franco-Paredes C, Henao-Martínez AF, Shapiro L.	medRxiv	2020	10.1101/2020.10.20.20216309	YES	NO	NOT PEER REVIEWED
Co-infection with SARS-CoV-2 and parainfluenza virus in a hemodialysis patient: A case report	He H, Liao C, Wang R, Wu T, Zhang J, Hu C, Shui H.	Clin Nephrol	2020	10.5414/CN110164	NO
Occurrence of Invasive Pulmonary Fungal Infections in Patients with Severe COVID-19 Admitted to the ICU	Fekkar A, Lampros A, Mayaux J, Poignon C, Demeret S, Constantin JM, Marcelin AG, Monsel A, Luyt CE, Blaize M.	Am J Respir Crit Care Med	2021	10.1164/rccm.202009-3400OC	YES	NO	NO DATA
Emergence of co-infection of COVID-19 and dengue: A serious public health threat	Saddique A, Rana MS, Alam MM, Ikram A, Usman M, Salman M, Faryal R, Massab U, Bokhari H, Mian MS, Israr A, Safiullah.	J Infect	2020	10.1016/j.jinf.2020.08.009	NO
Mortality of patients with COVID-19 who undergo an elective or emergency surgical procedure: a systematic review and meta-analysis	Brown WA, Moore EM, Watters DA.	ANZ J Surg	2021	10.1111/ans.16500	NO
Co-infection of influenza A virus and SARS-CoV-2: A retrospective cohort study	Cheng Y, Ma J, Wang H, Wang X, Hu Z, Li H, Zhang H, Liu X.	J Med Virol	2021	10.1002/jmv.26817	NO
Tocilizumab in the treatment of critical COVID-19 pneumonia: A retrospective cohort study of mechanically ventilated patients	Fisher MJ, Marcos Raymundo LA, Monteforte M, Taub EM, Go R.	Int J Infect Dis	2021	10.1016/j.ijid.2020.12.021	NO
Evaluation of Distress and Risk Perception Associated with COVID-19 in Vulnerable Groups	Orte C, Sánchez-Prieto L, Domínguez DC, Barrientos-Báez A.	Int J Environ Res Public Health	2020	10.3390/ijerph17249207	NO
SARS-CoV-2 and Dengue virus Co-infection. A Case Report	Radisic MV, Piro MA, Mori I, Rotryng F, Santamarina JF.	Infez Med	2020		NO
Predicting the recombination potential of severe acute respiratory syndrome coronavirus 2 and Middle East respiratory syndrome coronavirus	Banerjee A, Doxey AC, Tremblay BJ, Mansfield MJ, Subudhi S, Hirota JA, Miller MS, McArthur AG, Mubareka S, Mossman K.	J Gen Virol	2020	10.1099/jgv.0.001491	NO
[Social Participation, Inclusion and Mental Well-Being Following SARS-CoV-2 Related Restrictions on Going Out - A Follow-up Study from Germany]	Schützwohl M, Mergel E.	Psychiatr Prax	2020	10.1055/a-1202-2427	NO
Cavitary pulmonary tuberculosis with COVID-19 coinfection	Yousaf Z, Khan AA, Chaudhary HA, Mushtaq K, Parengal J, Aboukamar M, Khan MU, Mohamed MFH.	IDCases	2020	10.1016/j.idcr.2020.e00973	NO
Co-infection of malaria and early clearance of SARS-CoV-2 in healthcare workers	Mahajan NN, Gajbhiye RK, Bahirat S, Lokhande PD, Mathe A, Rathi S, Warty N, Mahajan KN, Srivastava V, Kuppusamy P, Mohite SC.	J Med Virol	2021	10.1002/jmv.26760	NO
mRNA induced expression of human angiotensin-converting enzyme 2 in mice for the study of the adaptive immune response to severe acute respiratory syndrome coronavirus 2	Hassert M, Geerling E, Stone ET, Steffen TL, Dickson A, Feldman MS, Class J, Richner JM, Brien JD, Pinto AK.	bioRxiv	2020	10.1101/2020.08.07.241877	DUPLICATE
Clinical characteristics of COVID-19 patients hospitalized at Clinique Ngaliema, a public hospital in Kinshasa, in the Democratic Republic of Congo: A retrospective cohort study	Matangila JR, Nyembu RK, Telo GM, Ngoy CD, Sakobo TM, Massolo JM, Muyembe BM, Mvwala RK, Ilunga CK, Limbole EB, Ntalaja JM, Kongo RM.	PLoS One	2020	10.1371/journal.pone.0244272	YES	NO	NO DATA
Co-infection with other respiratory pathogens in COVID-19 patients	Calcagno A, Ghisetti V, Burdino E, Trunfio M, Allice T, Boglione L, Bonora S, Di Perri G.	Clin Microbiol Infect	2021	10.1016/j.cmi.2020.08.012	NO
Delayed treatment of bacteremia during the COVID-19 pandemic	Miyagami T, Uehara Y, Harada T, Watari T, Shimizu T, Nakamura A, Ogura N, Kushiro S, Masuyama K, Kanai Y, Yang KS, Naito T.	Diagnosis (Berl)	2021	10.1515/dx-2020-0114	YES	NO	NO DATA
[Description of Influenza B in seasonal epidemic in Cantabria during the beginning of the pandemia due to SARS-CoV-2]	Pablo-Marcos D, Rodríguez-Fernández A, Gozalo M, Agüero J, Arnaiz de Las Revillas F, Calvo J.	Rev Esp Quimioter	2020	10.37201/req/077.2020	NO
Pan-Echinocandin-Resistant Candida glabrata Bloodstream Infection Complicating COVID-19: A Fatal Case Report	Posteraro B, Torelli R, Vella A, Leone PM, De Angelis G, De Carolis E, Ventura G, Sanguinetti M, Fantoni M.	J Fungi (Basel)	2020	10.3390/jof6030163	NO
Ischemic stroke related to HIV and SARS-COV-2 co-infection: a case report	Bessa PB, Brito AKB, Pereira FR, Silva SQE, Almeida TVR, Almeida AP.	Rev Soc Bras Med Trop	2020	10.1590/0037-8682-0692-2020	NO
A Patient With Dengue Fever and COVID-19: Coinfection or Not?	Malibari AA, Al-Husayni F, Jabri A, Al-Amri A, Alharbi M.	Cureus	2020	10.7759/cureus.11955	NO
The actual and potential impact of the novel 2019 coronavirus on pediatric rehabilitation: A commentary and review of its effects and potential disparate influence on Black, Latinx and Native American marginalized populations in the United States	Sholas MG.	J Pediatr Rehabil Med	2020	10.3233/PRM-200722	NO
Influenza virus infection increases ACE2 expression and shedding in human small airway epithelial cells	Schweitzer KS, Crue T, Nall JM, Foster D, Sajuthi S, Correll KA, Nakamura M, Everman J, Downey GP, Seibold MA, Bridges JP, Serban KA, Chu HW, Petrache I.	Eur Respir J	2021	10.1183/13993003.03988-2020	NO
Control of systemic inflammation through early nitric oxide supplementation with nitric oxide releasing nanoparticles	Williams AT, Muller CR, Govender K, Navati MS, Friedman AJ, Friedman JM, Cabrales P.	Free Radic Biol Med	2020	10.1016/j.freeradbiomed.2020.09.025	NO
A Case of HIV and SARS-CoV-2 Co-infection in Singapore	Sun LJ, Wong SXL, Gollamudi S.	J Acquir Immune Defic Syndr	2020	10.1097/QAI.0000000000002401	NO
Multi-triazole-resistant Aspergillus fumigatus and SARS-CoV-2 co-infection: A lethal combination	Mohamed A, Hassan T, Trzos-Grzybowska M, Thomas J, Quinn A, O'Sullivan M, Griffin A, Rogers TR, Talento AF.	Med Mycol Case Rep	2021	10.1016/j.mmcr.2020.06.005	NO
Co-infection with COVID-19 and influenza A virus in two died patients with acute respiratory syndrome, Bojnurd, Iran	Hashemi SA, Safamanesh S, Ghafouri M, Taghavi MR, Mohajer Zadeh Heydari MS, Namdar Ahmadabad H, Ghasemzadeh-Moghaddam H, Azimian A.	J Med Virol	2020	10.1002/jmv.26014	NO
Co-infection of SARS-CoV-2 and Bordetella bronchiseptica in a young man with idiopathic non-cystic bronchiectasis and vitamin D(3) deficiency	Faqihi F, Alharthy A, Pirompanich P, Noor A, Shahzad A, Nasim N, Balhamar A, Memish ZA, Karakitsos D.	Respir Med Case Rep	2020	10.1016/j.rmcr.2020.101203	NO
A 28-Year-Old Man from India with SARS-Cov-2 and Pulmonary Tuberculosis Co-Infection with Central Nervous System Involvement	Ata F, Yousaf Q, Veliyankodan Parambil J, Parengal J, Mohamedali MG, Yousaf Z.	Am J Case Rep	2020	10.12659/AJCR.926034	NO
Co-infection with an atypical pathogen of COVID-19 in a young	Chen FL, Wang CH, Hung CS, Su YS, Lee WS.	J Microbiol Immunol Infect	2021	10.1016/j.jmii.2020.05.007	NO
The Need for Ongoing Antimicrobial Stewardship during the COVID-19 Pandemic and Actionable Recommendations	Khor WP, Olaoye O, D'Arcy N, Krockow EM, Elshenawy RA, Rutter V, Ashiru-Oredope D.	Antibiotics (Basel)	2020	10.3390/antibiotics9120904	YES	NO	COMMENTARY
Pneumococcal superinfection in COVID-19 patients: A series of 5 cases	Cucchiari D, Pericàs JM, Riera J, Gumucio R, Md EC, Nicolás D; Hospital Clínic 4H Team.	Med Clin (Engl Ed)	2020	10.1016/j.medcle.2020.05.028	NO
Exclusion of bacterial co-infection in COVID-19 using baseline inflammatory markers and their response to antibiotics	Mason CY, Kanitkar T, Richardson CJ, Lanzman M, Stone Z, Mahungu T, Mack D, Wey EQ, Lamb L, Balakrishnan I, Pollara G.	J Antimicrob Chemother	2021	10.1093/jac/dkaa563	YES	NO	NO DATA
Lung cavitation in COVID-19: co-infection complication or rare evolution?	Amaral LTW, Beraldo GL, Brito VM, Rosa MEE, Matos MJR, Fonseca EKUN, Yokoo P, Silva MMA, Teles GBDS, Shoji H, Passos RBD, Chate RC, Szarf G.	Einstein (Sao Paulo)	2020	10.31744/einstein_journal/2020ai5822	NO
Co-Infection with SARS-COV-2 and Parainfluenza in a young adult patient with pneumonia: Case Report	Rodriguez JA, Rubio-Gomez H, Roa AA, Miller N, Eckardt PA.	IDCases	2020	10.1016/j.idcr.2020.e00762	NO
COVID-19 complicated by parainfluenza co-infection in a patient with chronic lymphocytic leukemia	Langerbeins P, Fürstenau M, Gruell H, Klein F, Persigehl T, Rybniker J, Seeger-Nukpezah T, Kochanek M, Hallek M, Eichhorst B, Koehler P, Böll B.	Eur J Haematol	2020	10.1111/ejh.13475	NO
Bio-Inspired Systems in Nonsurgical Periodontal Therapy to Reduce Contaminated Aerosol during COVID-19: A Comprehensive and Bibliometric Review	Butera A, Maiorani C, Natoli V, Bruni A, Coscione C, Magliano G, Giacobbo G, Morelli A, Moressa S, Scribante A.	J Clin Med	2020	10.3390/jcm9123914	NO
Tocilizumab for the Treatment of COVID-19 Among Hospitalized Patients: A Matched Retrospective Cohort Analysis	Ignatius EH, Wang K, Karaba A, Robinson M, Avery RK, Blair P, Chida N, Jain T, Petty BG, Siddiqui Z, Melia MT, Auwaerter PG, Xu Y, Garibaldi BT.	Open Forum Infect Dis	2020	10.1093/ofid/ofaa598	YES	NO	DESIGN NOT RELEVANT
Tocilizumab for severe COVID-19 pneumonia: Case series of 5 Australian patients	West TA, Malik S, Nalpantidis A, Tran T, Cannon C, Bhonagiri D, Chan K, Cheong E, Wan Sai Cheong J, Cheung W, Choudhury F, Ernest D, Farah CS, Fernando S, Kanapathipillai R, Kol M, Murfin B, Naqvi H, Shah A, Wagh A, Ojaimi S, Frankum B, Riminton S, Keat K.	Int J Rheum Dis	2020	10.1111/1756-185X.13913	NO
Novel severe acute respiratory syndrome coronavirus 2 (SARS-CoV-2) co-infection with HIV: clinical case series analysis in North Central Nigeria	Akyala AI, Iwu CJ.	Pan Afr Med J	2020	10.11604/pamj.2020.37.47.24200	NO
Secondary infection among hospitalized COVID-19 patients: A retrospective cohort study in a tertiary care setting	Lee SI, Koh JS, Kim YJ, Kang DH, Park D, Park HS, Jung SS, Kim JO, Lee JE.	Respirology	2021	10.1111/resp.13992	YES	NO	NO DISAGGREGATED DATA
Viral co-infections among SARS-CoV-2-infected children and infected adult household contacts	Pigny F, Wagner N, Rohr M, Mamin A, Cherpillod P, Posfay-Barbe KM, Kaiser L, Eckerle I, L'Huillier AG; Geneva Pediatric COVID Group.	Eur J Pediatr	2021	10.1007/s00431-021-03947-x	NO
[Jungle yellow fever with positive serology for leptospira in a young peruvian male]	Meregildo-Rodriguez ED, Villegas-Chiroque M.	Rev Peru Med Exp Salud Publica	2019	10.17843/rpmesp.2019.364.4347	NO
Fungal co-infection in COVID-19 patients: evidence from a systematic review and meta-analysis	Peng J, Wang Q, Mei H, Zheng H, Liang G, She X, Liu W.	Aging (Albany NY)	2021	10.18632/aging.202742	NO
Diffuse skin rash in tropical areas: Dengue fever or COVID-19?	Pastor Bandeira I, Sordi Chara B, Meneguzzi de Carvalho G, Magno Gonçalves MV.	An Bras Dermatol	2021	10.1016/j.abd.2020.10.001	NO
Diffuse necrotising leukoencephalopathy with microhaemorrhages in a patient with severe COVID-19 disease	Nicolas-Jilwan M, Almaghrabi RS.	Neuroradiol J	2020	10.1177/1971400920959324	NO
With regard to the article "Acute abdomen in patients with SARS-CoV-2 infection or co-infection"	Seeliger B, Pessaux P.	Langenbecks Arch Surg	2020	10.1007/s00423-020-01992-y	NO
Co-infection of SARS-COV-2 and Influenza A Virus: A Case Series and Fast Review	Xiang X, Wang ZH, Ye LL, He XL, Wei XS, Ma YL, Li H, Chen L, Wang XR, Zhou Q.	Curr Med Sci	2021	10.1007/s11596-021-2317-2	NO
Reversal of the Pathophysiological Responses to Gram-Negative Sepsis by Megadose Vitamin C	Lankadeva YR, Peiris RM, Okazaki N, Birchall IE, Trask-Marino A, Dornom A, Vale TAM, Evans RG, Yanase F, Bellomo R, May CN.	Crit Care Med	2021	10.1097/CCM.0000000000004770	NO
Incidental COVID-19 in a heart-kidney transplant recipient with malnutrition and recurrent infections: Implications for the SARS-CoV-2 immune response	Serrano OK, Kutzler HL, Rochon C, Radojevic JA, Lawlor MT, Hammond JA, Gluck J, Feingold AD, Jaiswal A.	Transpl Infect Dis	2020	10.1111/tid.13367	NO
Report of death in children with SARS-CoV-2 and human metapneumovirus (hMPV) coinfection: Is hMPV the trigger?	Hashemi SA, Safamanesh S, Ghasemzadeh-Moghaddam H, Ghafouri M, Mohajerzadeh-Heydari MS, Namdar-Ahmadabad H, Azimian A.	J Med Virol	2021	10.1002/jmv.26401	NO
Co-infection with SARS-CoV-2 and influenza A/H1 in a patient seen at Influenza like-Illness surveillance site in Egypt: Case-report	Fahim M, Ghonim HAES, Roshdy WH, Naguib A, Elguindy N, AbdelFatah M, Hassany M, Mohsen A, Afifi S, Eid A.	JMIR Public Health Surveill	2021	10.2196/27433	NO
Coronavirus 229E with Rhinovirus co-infection causing severe acute respiratory distress syndrome with thrombotic microangiopathy and death during Covid-19 pandemic: lessons to be learnt	Daisley H Jr, Rampersad A, Daisley M, Ramdin A, Acco O.	Autops Case Rep	2020	10.4322/acr.2020.194	NO
Spread of OXA-48-producing Klebsiella pneumoniae among COVID-19-infected patients: The storm after the storm	García-Meniño I, Forcelledo L, Rosete Y, García-Prieto E, Escudero D, Fernández J.	J Infect Public Health	2021	10.1016/j.jiph.2020.11.001	YES	NO	CASE SERIE WITH LESS THAN 10 PATIENTS
SARS-CoV-2 and Human Immunodeficiency Virus: Pathogen Pincer Attack	Evans N, Martinez E, Petrosillo N, Nichols J, Islam E, Pruitt K, Almodovar S.	HIV AIDS (Auckl)	2021	10.2147/HIV.S300055	NO
The interplay of SARS-CoV-2 and Clostridioides difficile infection	Khanna S, Kraft CS.	Future Microbiol	2021	10.2217/fmb-2020-0275	NO
COVID/HIV Co-Infection: A Syndemic Perspective on What to Ask and How to Answer	Gesesew HA, Mwanri L, Stephens JH, Woldemichael K, Ward P.	Front Public Health	2021	10.3389/fpubh.2021.623468	NO
Surface-Displayed Porcine IFN-λ3 in Lactobacillus plantarum Inhibits Porcine Enteric Coronavirus Infection of Porcine Intestinal Epithelial Cells	Liu YS, Liu Q, Jiang YL, Yang WT, Huang HB, Shi CW, Yang GL, Wang CF.	J Microbiol Biotechnol	2020	10.4014/jmb.1909.09041	NO
SARS-CoV-2 respiratory co-infections: Incidence of viral and bacterial co-pathogens	Singh V, Upadhyay P, Reddy J, Granger J.	Int J Infect Dis	2021	10.1016/j.ijid.2021.02.087	YES	NO	NO DATA
Lessons of the month: Co-infection with SARS-CoV-2 and influenza B virus in a patient with community-acquired pneumonia	Coutinho A, Riaz A, Makan A, Crawford E, Dev D, Srinivasan K, Ahmad N, Moudgil H.	Clin Med (Lond)	2020	10.7861/clinmed.2020-0598	NO
COVID-19 co-infection mathematical model as guided through signaling structural framework	Soni B, Singh S.	Comput Struct Biotechnol J	2021	10.1016/j.csbj.2021.03.028	NO
Fungemia in COVID-19 ICU patients, a single medical center experience	Bishburg E, Okoh A, Nagarakanti SR, Lindner M, Migliore C, Patel P.	J Med Virol	2021	10.1002/jmv.26633	YES	NO	DESIGN NOT RELEVANT
Bilateral Foot-Drop Secondary to Axonal Neuropathy in a Tuberculosis Patient With Co-Infection of COVID-19: A Case Report	AlKhateeb MH, Aziz A, Eltahir M, Elzouki A.	Cureus	2020	10.7759/cureus.11734	NO
Coronavirus disease 2019 (COVID-19) pandemic, central-line-associated bloodstream infection (CLABSI), and catheter-associated urinary tract infection (CAUTI): The urgent need to refocus on hardwiring prevention efforts	Fakih MG, Bufalino A, Sturm L, Huang RH, Ottenbacher A, Saake K, Winegar A, Fogel R, Cacchione J.	Infect Control Hosp Epidemiol	2021	10.1017/ice.2021.70	YES	YES
Bacteremia during COVID-19 pandemic in a tertiary hospital in Spain	Mormeneo Bayo S, Palacián Ruíz MP, Moreno Hijazo M, Villuendas Usón MC.	Enferm Infecc Microbiol Clin	2021	10.1016/j.eimc.2021.01.015	YES	YES
Coccidioidomycosis and COVID-19 Co-Infection, United States, 2020	Heaney AK, Head JR, Broen K, Click K, Taylor J, Balmes JR, Zelner J, Remais JV.	Emerg Infect Dis	2021	10.3201/eid2705.204661	YES	NO	REVIEW
Concerns and public health challenges for arboviral and other respiratory infections amidst SARS-CoV-2 pandemic	Agarwal A, Chaurasia D, Dash PK.	Pathog Glob Health	2020	10.1080/20477724.2020.1826154	NO
COVID-19, gram-negative sepsis and a pleuro-peritoneal leak	Naidoo P, Naidoo Y.	Pan Afr Med J	2020	10.11604/pamj.2020.37.21.25311	NO
Clinical Characteristics of Hospitalized Patients with SARS-CoV-2 and Hepatitis B Virus Co-infection	Chen X, Jiang Q, Ma Z, Ling J, Hu W, Cao Q, Mo P, Yao L, Yang R, Gao S, Gui X, Hou W, Xiong Y, Li J, Zhang Y.	Virol Sin	2020	10.1007/s12250-020-00276-5	NO
[18F]-FDG PET/CT for suspected lymphoma relapse in a patient with concomitant pneumococcal pneumonia during COVID-19 outbreak: unexpected SARS-Cov-2 co-infection despite double RT-PCR negativity	Zanoni L, Mosconi C, Cervati V, Diegoli M, Monteduro F, Golfieri R, Fanti S.	Eur J Nucl Med Mol Imaging	2020	10.1007/s00259-020-04838-3	NO
The first case of COVID-19 occurring as community-acquired pneumonia in Hokkaido, Japan and our preventive measures against nosocomial infection	Yokoo K, Sugaya F, Matsuzaka S, Ueda K, Kamimura R, Yokoyama T, Ambo Y, Yamada G, Narita Y.	Respir Med Case Rep	2020	10.1016/j.rmcr.2020.101078	NO
What surgeons should know about emergency operation for COVID-19 confirmed patients: A case report	Oh D, Kang YM, Choi JY, Lee WJ.	Int J Surg Case Rep	2020	10.1016/j.ijscr.2020.10.137	NO
Clinical effectiveness of flucloxacillin delivery using an elastomeric device for outpatient parenteral antimicrobial therapy	Zhang Y, Ody YC, Davis L.	Br J Community Nurs	2020	10.12968/bjcn.2020.25.8.376	NO
Mycoplasma infection may complicate the clinical course of SARS-Co-V-2 associated Kawasaki-like disease in children	Plebani A, Meini A, Cattalini M, Lougaris V, Bugatti A, Caccuri F, Caruso A.	Clin Immunol	2020	10.1016/j.clim.2020.108613	NO
Searching for a role of procalcitonin determination in COVID-19: a study on a selected cohort of hospitalized patients	Dolci A, Robbiano C, Aloisio E, Chibireva M, Serafini L, Falvella FS, Pasqualetti S, Panteghini M.	Clin Chem Lab Med	2020	10.1515/cclm-2020-1361	YES	NO	NO DATA
Invasive pulmonary aspergillosis and hyperthermia in an immunocompetent patient with COVID-19	Haglund A, Christensen S, Kristensen L, Gertsen JB, Buus L, Lausch KR.	Med Mycol Case Rep	2021	10.1016/j.mmcr.2020.11.004	NO
A case of Bacillus cereus bacteremia in a COVID-19 patient treated with steroids	Osakwe N.	IDCases	2020	10.1016/j.idcr.2020.e00855	NO
Emerging Co-Pathogens: New Delhi Metallo-beta-lactamase producing Enterobacterales Infections in New York City COVID-19 Patients	Nori P, Szymczak W, Puius Y, Sharma A, Cowman K, Gialanella P, Fleischner Z, Corpuz M, Torres-Isasiga J, Bartash R, Felsen U, Chen V, Guo Y.	Int J Antimicrob Agents	2020	10.1016/j.ijantimicag.2020.106179	YES	NO	CASE SERIE WITH LESS THAN 10 PATIENTS
Four cases: Human immunodeficiency virus and novel coronavirus 2019 Co-infection in patients from Long Island, New York	Benkovic S, Kim M, Sin E.	J Med Virol	2020	10.1002/jmv.26029	NO
Community-acquired and hospital-acquired respiratory tract infection and bloodstream infection in patients hospitalized with COVID-19 pneumonia	Søgaard KK, Baettig V, Osthoff M, Marsch S, Leuzinger K, Schweitzer M, Meier J, Bassetti S, Bingisser R, Nickel CH, Khanna N, Tschudin-Sutter S, Weisser M, Battegay M, Hirsch HH, Pargger H, Siegemund M, Egli A.	J Intensive Care	2021	10.1186/s40560-021-00526-y	YES	YES
Prevalence of Clostridioides difficile and Other Gastrointestinal Pathogens in Patients with COVID-19	Laszkowska M, Kim J, Faye AS, Joelson AM, Ingram M, Truong H, Silver ER, May B, Greendyke WG, Zucker J, Lebwohl B, Hur C, Freedberg DE.	Dig Dis Sci	2021	10.1007/s10620-020-06760-y	NO
Severe SARS-CoV-2 pneumonia in a 58-year-old patient with HIV: a clinical case report from the Republic of Cyprus	Iordanou S, Koukios D, Matsentidou-Timiliotou C, Markoulaki D, Raftopoulos V.	J Med Virol	2020	10.1002/jmv.26053	NO
[COVID-19 in hemodialysis patients in Colombia: Report of seven cases]	Aroca G, Vélez-Verbel M, Cadena A, Avendaño LG, Hernández S, Sierra A, Cabarcas O, Depine SÁ.	Biomedica	2020	10.7705/biomedica.5743	NO
Simultaneous Detection and Mutation Surveillance of SARS-CoV-2 and co-infections of multiple respiratory viruses by Rapid field-deployable sequencing	Bi C, Ramos-Mandujano G, Tian Y, Hala S, Xu J, Mfarrej S, Esteban CR, Delicado EN, Alofi FS, Khogeer A, Hashem AM, Almontashiri NAM, Pain A, Izpisua Belmonte JC, Li M.	Med (N Y)	2021	10.1016/j.medj.2021.03.015	NO
Tuberculosis and COVID-19 interaction: A review of biological, clinical and public health effects	Visca D, Ong CWM, Tiberi S, Centis R, D'Ambrosio L, Chen B, Mueller J, Mueller P, Duarte R, Dalcolmo M, Sotgiu G, Migliori GB, Goletti D.	Pulmonology	2021	10.1016/j.pulmoe.2020.12.012	NO
Concurrent cavitary pulmonary tuberculosis and COVID-19 pneumonia with in vitro immune cell anergy	Musso M, Di Gennaro F, Gualano G, Mosti S, Cerva C, Fard SN, Libertone R, Di Bari V, Cristofaro M, Tonnarini R, Castilletti C, Goletti D, Palmieri F.	Infection	2021	10.1007/s15010-021-01576-y	NO
Maternal vaccines-safety in pregnancy	Arora M, Lakshmi R.	Best Pract Res Clin Obstet Gynaecol	2021	10.1016/j.bpobgyn.2021.02.002	NO
Liver manifestations in COVID-19 and the influence of pre-existing liver disease in the course of the infection	Guerra Veloz MF, Cordero Ruiz P, Ríos-Villegas MJ, Del Pino Bellido P, Bravo-Ferrer J, Galvés Cordero R, Cadena Herrera ML, Vías Parrado C, Bellido Muñoz F, Vega Rodríguez F, Caunedo Álvarez Á, Rodríguez-Baño J, Carmona Soria I.	Rev Esp Enferm Dig	2021	10.17235/reed.2020.7627/2020	NO
Squalene-based multidrug nanoparticles for improved mitigation of uncontrolled inflammation in rodents	Dormont F, Brusini R, Cailleau C, Reynaud F, Peramo A, Gendron A, Mougin J, Gaudin F, Varna M, Couvreur P.	Sci Adv	2020	10.1126/sciadv.aaz5466	NO
Cognitive Biases in the Era of COVID-19 : A Case of Clostridium sporogenes Bacteremia in a Patient with Small Bowel Obstruction	Vecchio MJ, Jankowich M, Qadir H, Gaitanis M, Menon A.	Case Rep Infect Dis	2020	10.1155/2020/8812635	NO
Clinical and etiological analysis of co-infections and secondary infections in COVID-19 patients: an observational study	Chen S, Zhu Q, Xiao Y, Wu C, Jiang Z, Liu L, Qu J.	Clin Respir J	2021	10.1111/crj.13369	YES	YES
Low incidence of co-infection, but high incidence of ICU-acquired infections in critically ill patients with COVID-19	Soriano MC, Vaquero C, Ortiz-Fernández A, Caballero A, Blandino-Ortiz A, de Pablo R.	J Infect	2021	10.1016/j.jinf.2020.09.010	YES	YES
New HIV diagnoses in patients with COVID-19: two case reports and a brief literature review	Zhang JC, Yu XH, Ding XH, Ma HY, Cai XQ, Kang SC, Xiang DW.	BMC Infect Dis	2020	10.1186/s12879-020-05480-y	NO
Co-infection of COVID-19 and influenza A in a hemodialysis patient: a case report	Jing R, Vunnam RR, Schnaubelt E, Vokoun C, Cushman-Vokoun A, Goldner D, Vunnam SR.	BMC Infect Dis	2021	10.1186/s12879-020-05723-y	NO
Co-infection in critically ill patients with COVID-19: an observational cohort study from England	Baskaran V, Lawrence H, Lansbury LE, Webb K, Safavi S, Zainuddin NI, Huq T, Eggleston C, Ellis J, Thakker C, Charles B, Boyd S, Williams T, Phillips C, Redmore E, Platt S, Hamilton E, Barr A, Venyo L, Wilson P, Bewick T, Daniel P, Dark P, Jeans AR, McCanny J, Edgeworth JD, Llewelyn MJ, Schmid ML, McKeever TM, Beed M, Lim WS.	J Med Microbiol	2021	10.1099/jmm.0.001350	YES	YES
Case report: one case of coronavirus disease 2019 (COVID-19) in a patient co-infected by HIV with a normal CD4(+) T cell count	Menghua W, Xin Z, Jianwei L, Yu Z, Qinwei Y.	AIDS Res Ther	2020	10.1186/s12981-020-00301-3	NO
COVID-19 as a Possible Cause of Functional Exhaustion of CD4 and CD8 T-cells and Persistent Cause of Methicillin-Sensitive Staphylococcus aureus Bacteremia	Choudhury I, Han H, Manthani K, Gandhi S, Dabhi R.	Cureus	2020	10.7759/cureus.9000	NO
Fulminant myocarditis: COVID or not COVID? Reinfection or co-infection?	Yeleti R, Guglin M, Saleem K, Adigopula SV, Sinha A, Upadhyay S, Everett JE, Ballut K, Uppuluri S, Rao RA.	Future Cardiol	2021	10.2217/fca-2020-0237	NO
COVID-19 and Fatal Sepsis Caused by Hypervirulent Klebsiella pneumoniae, Japan, 2020	Hosoda T, Harada S, Okamoto K, Ishino S, Kaneko M, Suzuki M, Ito R, Mizoguchi M.	Emerg Infect Dis	2021	10.3201/eid2702.204662	NO
Mental wellbeing in the German old age population largely unaltered during COVID-19 lockdown: results of a representative survey	Röhr S, Reininghaus U, Riedel-Heller SG.	BMC Geriatr	2020	10.1186/s12877-020-01889-x	NO
Prevalence of Co-Infections with Respiratory Viruses in Individuals Investigated for SARS-CoV-2 in Ontario, Canada	Peci A, Tran V, Guthrie JL, Li Y, Nelson P, Schwartz KL, Eshaghi A, Buchan SA, Gubbay JB.	Viruses	2021	10.3390/v13010130	NO
Clinical characteristics and outcomes of hospitalized COVID-19 patients in a MERS-CoV referral hospital during the peak of the pandemic	Barry M, Althabit N, Akkielah L, AlMohaya A, Alotaibi M, Alhasani S, Aldrees A, AlRajhi A, AlHiji A, Almajid F, AlSharidi A, Al-Shahrani FS, Alotaibi NH, AlHetheel A.	Int J Infect Dis	2021	10.1016/j.ijid.2021.03.058	YES	YES
An Unusual Case of Moraxella osleonsis Bacteremia in an Immunocompetent Patient With SARS-CoV-2 Infection	Veerabathini BC, Manthani K, Gandhi S.	Cureus	2020	10.7759/cureus.10154	NO
Co-Infection with Common Respiratory Pathogens and SARS-CoV-2 in Patients with COVID-19 Pneumonia and Laboratory Biochemistry Findings: A Retrospective Cross-Sectional Study of 78 Patients from a Single Center in China	Tang ML, Li YQ, Chen X, Lin H, Jiang ZC, Gu DL, Chen X, Tang CX, Xie ZQ.	Med Sci Monit	2021	10.12659/MSM.929783	NO
Pearls and pitfalls: Two contrasting HIV diagnoses in the COVID-19 era and the case for screening	Bartilotti Matos F, Davies P.	J Med Virol	2021	10.1002/jmv.26428	NO
Successful management of the first reported case in Austria of COVID-19 with ARDS	Seitz T, Hoepler W, Weseslindtner L, Aberle JH, Aberle SW, Puchhammer-Stoeckl E, Baumgartner S, Traugott M, Karolyi M, Pawelka E, Niculescu I, Friese E, Neuhold S, Stahl D, Madl C, Zoufaly A, Wenisch C, Laferl H.	Infection	2020	10.1007/s15010-020-01458-9	NO
CD169 and CD64 could help differentiate bacterial from CoVID-19 or other viral infections in the Emergency Department	Bourgoin P, Soliveres T, Barbaresi A, Loundou A, Belkacem IA, Arnoux I, Bernot D, Loosveld M, Morange PE, Michelet P, Malergue F, Markarian T.	Cytometry A	2021	10.1002/cyto.a.24314	NO
Enhanced IL-6 and IL-12B Gene Expression After SARS-CoV-2 Infection in Leprosy Patients May Increase the Risk of Neural Damage	Santos Morais Junior G, Shu Kurizky P, Penha Silva Cerqueira SR, Holanda Barroso D, Schulte HL, Pires de Albuquerque C, Teles de Gois E, Salmen Espindola L, Martins Santana J, Marques Dourado Bastos I, Nunes de Araújo C, Henrique da Mota LM, Toledo Nóbrega O, Martins Gomes C.	Am J Trop Med Hyg	2021	10.4269/ajtmh.21-0034	NO
Community-acquired bacteraemia in COVID-19 in comparison to influenza A and influenza B: a retrospective cohort study	Thelen JM, Buenen AGN, van Apeldoorn M, Wertheim HF, Hermans MHA, Wever PC.	BMC Infect Dis	2021	10.1186/s12879-021-05902-5	YES	YES
Co-infection in patients with hypoxemic pneumonia due to COVID-19 in Reunion Island	Allou N, Larsen K, Dubernet A, Traversier N, Masse L, Foch E, Bruneau L, Maillot A, André M, Lagrange-Xelot M, Allyn J, Thomas V, Coolen-Allou N.	Medicine (Baltimore)	2021	10.1097/MD.0000000000024524	YES	NO	NO DATA
Coinfection of tuberculosis and COVID-19 limits the ability to in vitro respond to SARS-CoV-2	Petrone L, Petruccioli E, Vanini V, Cuzzi G, Gualano G, Vittozzi P, Nicastri E, Maffongelli G, Grifoni A, Sette A, Ippolito G, Migliori GB, Palmieri F, Goletti D.	Int J Infect Dis	2021	10.1016/j.ijid.2021.02.090	NO
Assessment of dengue and COVID-19 antibody rapid diagnostic tests cross-reactivity in Indonesia	Santoso MS, Masyeni S, Haryanto S, Yohan B, Hibberd ML, Sasmono RT.	Virol J	2021	10.1186/s12985-021-01522-2	NO
Respiratory co-infections with COVID-19 in the Veterans Health Administration, 2020	Schirmer P, Lucero-Obusan C, Sharma A, Sohoni P, Oda G, Holodniy M.	Diagn Microbiol Infect Dis	2021	10.1016/j.diagmicrobio.2021.115312	YES	NO	NO DATA
TB and COVID-19 co-infection: rationale and aims of a global study		Int J Tuberc Lung Dis	2021	10.5588/ijtld.20.0786	NO
Co-epidemics: have measures against COVID-19 helped to reduce Lassa fever cases in Nigeria?	Reuben RC, Gyar SD, Makut MD, Adoga MP.	New Microbes New Infect	2021	10.1016/j.nmni.2021.100851	NO
COVID-19 increased the risk of ICU-acquired bloodstream infections: a case-cohort study from the multicentric OUTCOMEREA network	Buetti N, Ruckly S, de Montmollin E, Reignier J, Terzi N, Cohen Y, Siami S, Dupuis C, Timsit JF.	Intensive Care Med	2021	10.1007/s00134-021-06346-w	YES	YES
Viral epidemiology and SARS-CoV-2 co-infections with other respiratory viruses during the first COVID-19 wave in Paris, France	Le Hingrat Q, Bouzid D, Choquet C, Laurent O, Lescure FX, Timsit JF, Houhou-Fidouh N, Casalino E, Lucet JC, Descamps D, Visseaux B.	Influenza Other Respir Viruses	2021	10.1111/irv.12853	YES	NO	NO DATA
Less Severe Cases of COVID-19 in Sub-Saharan Africa: Could Co-infection or a Recent History of Plasmodium falciparum Infection Be Protective?	Kalungi A, Kinyanda E, Akena DH, Kaleebu P, Bisangwa IM.	Front Immunol	2021	10.3389/fimmu.2021.565625	NO
Computational approach to decipher cellular interactors and drug targets during co-infection of SARS-CoV-2, Dengue, and Chikungunya virus	Ghildiyal R, Gabrani R.	Virusdisease	2021	10.1007/s13337-021-00665-8	NO
Secondary infection with rhino-orbital cerebral mucormycosis associated with COVID-19	Dallalzadeh LO, Ozzello DJ, Liu CY, Kikkawa DO, Korn BS.	Orbit	2021	10.1080/01676830.2021.1903044	NO
Retrospective review analysis of COVID-19 patients co-infected with Mycoplasma pneumoniae	Choubey A, Sagar D, Cawley P, Miller K.	Lung India	2021	10.4103/lungindia.lungindia_607_20	NO
First COVID-19 mortality case in Taiwan with bacterial co-infection by national surveillance of critically ill patients with influenza-negative pneumonia	Chen WC, Lai YC, Lin CH, Zheng JF, Hung WC, Wang YJ, Kuo TH, Wu LH, Tong YS, Lu MC, Liu KS.	J Microbiol Immunol Infect	2020	10.1016/j.jmii.2020.05.005	NO
An observational cohort study of bacterial co-infection and implications for empirical antibiotic therapy in patients presenting with COVID-19 to hospitals in North West London	Wang L, Amin AK, Khanna P, Aali A, McGregor A, Bassett P, Gopal Rao G.	J Antimicrob Chemother	2021	10.1093/jac/dkaa475	YES	YES
Multiplexed analysis of circulating IgA antibodies for SARS-CoV-2 and common respiratory pathogens in COVID-19 patients	Fang ZF, Sun BQ, Zhu AR, Lin LC, Zhao JC, He S, Huang SK, Zhong NS, Liu ZG.	J Med Virol	2021	10.1002/jmv.26829	NO
Co-infections of SARS-CoV-2 with multiple common respiratory pathogens in infected children: A retrospective study	Li Y, Wang H, Wang F, Lu X, Du H, Xu J, Han F, Zhang L, Zhang M.	Medicine (Baltimore)	2021	10.1097/MD.0000000000024315	NO
Nosocomial methicillin-resistant Staphylococcus aureus bacteremia in incarcerated patients with severe COVID-19 infection	Randall M, Minahan T, Mesisca M, Gnass S.	Am J Infect Control	2020	10.1016/j.ajic.2020.09.005	YES	NO	CASE SERIE WITH LESS THAN 10 PATIENTS
Continuous venous hemodialysis integrated to the ECMO circuit in critically ill patient with COVID-19, a case report in Morocco	Mounir A, Lamghari S, Raja A, Allali K, Chebbar S, Buri B, Mahdar Y, Kettani CE, Ramdani B, Ettaoumi Y, Benouna G, Barrou L.	Pan Afr Med J	2020	10.11604/pamj.supp.2020.35.141.25332	NO
COVID-19 and Nurse-Sensitive Indicators: Using Performance Improvement Teams to Address Quality Indicators During a Pandemic	Stifter J, Sermersheim E, Ellsworth M, Dowding E, Day E, Silvestri K, Margwarth J, Korkmaz K, Walkowiak N, Boudreau L, Hernandez L, Harbert B, Ambutas S, Abraham A, Shaw P.	J Nurs Care Qual	2021	10.1097/NCQ.0000000000000523	NO
Fever without source as the first manifestation of SARS-CoV-2 infection in infants less than 90 days old	Blázquez-Gamero D, Epalza C, Cadenas JAA, Gero LC, Calvo C, Rodríguez-Molino P, Méndez M, Santos MDM, Fumadó V, Guzmán MF, Soriano-Arandes A, Jiménez AB, Penin M, Cobo-Vazquez E, Pareja M, Lobato Z, Serna M, Delgado R, Moraleda C, Tagarro A.	Eur J Pediatr	2021	10.1007/s00431-021-03973-9	NO
Epidemiology and Mycology of Candidaemia in non-oncological medical intensive care unit patients in a tertiary center in the United States: Overall analysis and comparison between non-COVID-19 and COVID-19 cases	Macauley P, Epelbaum O.	Mycoses	2021	10.1111/myc.13258	YES	NO	DESIGN NOT RELEVANT
COVID-19-associated invasive pulmonary aspergillosis in a tertiary care center in Mexico City	Vélez Pintado M, Camiro-Zúñiga A, Aguilar Soto M, Cuenca D, Mercado M, Crabtree-Ramirez B; ARMII study gruop.	Med Mycol	2021	10.1093/mmy/myab009	NO
Dynamics of a Dual SARS-CoV-2 Lineage Co-Infection on a Prolonged Viral Shedding COVID-19 Case: Insights into Clinical Severity and Disease Duration	Pedro N, Silva CN, Magalhães AC, Cavadas B, Rocha AM, Moreira AC, Gomes MS, Silva D, Sobrinho-Simões J, Ramos A, Cardoso MJ, Filipe R, Palma P, Ceia F, Silva S, Guimarães JT, Sarmento A, Fernandes V, Pereira L, Tavares M.	Microorganisms	2021	10.3390/microorganisms9020300	NO
Co-infection of chlamydia pneumoniae and mycoplasma pneumoniae with SARS-CoV-2 is associated with more severe features	De Francesco MA, Poiesi C, Gargiulo F, Bonfanti C, Pollara P, Fiorentini S, Caccuri F, Carta V, Mangeri L, Pellizzeri S, Rizzoni D, Malerba P, Salvetti M, Muiesan ML, Alberici F, Scolari F, Pilotto A, Padovani A, Bezzi M, Chiappini R, Ricci C, Castellano M, Berlendis M, Savio G, Montani G, Ronconi M, Bove S, Focà E, Tomasoni L, Castelli F, Rossini A, Inciardi R, Metra M, Caruso A.	J Infect	2021	10.1016/j.jinf.2021.01.009	NO
In depth analysis of patients with severe SARS-CoV-2 in sub-Saharan Africa demonstrates distinct clinical and immunological profiles	Morton B, Barnes KG, Anscombe C, Jere K, Kamng'ona R, Brown C, Nyirenda J, Phiri T, Banda N, Van Der Veer C, Mndolo KS, Mponda K, Rylance J, Phiri C, Mallewa J, Nyirenda M, Katha G, Kambiya P, Jafali J, Mwandumba HC, Gordon SB, Cornick J, Jambo KC.	medRxiv	2021	10.1101/2021.02.15.21251753	NO
Immunopathological Changes in SARS-CoV-2 Critical and Non-critical Pneumonia Patients: A Systematic Review to Determine the Cause of Co-infection	Samadder S.	Front Public Health	2021	10.3389/fpubh.2020.544993	NO
Characteristics of Patients Co-infected with Severe Acute Respiratory Syndrome Coronavirus 2 and Dengue Virus, Buenos Aires, Argentina, March-June 2020	Carosella LM, Pryluka D, Maranzana A, Barcan L, Cuini R, Freuler C, Martinez A, Equiza TR, Peria CR, Yahni D, Stryjewski ME; COVIDENGUE Study Group1.	Emerg Infect Dis	2021	10.3201/eid2702.203439	NO
Plasma microbiome in COVID-19 subjects: an indicator of gut barrier defects and dysbiosis	Prasad R, Patton MJ, Floyd JL, Vieira CP, Fortmann S, DuPont M, Harbour A, Jeremy CS, Wright J, Lamendella R, Stevens BR, Grant MB.	bioRxiv	2021	10.1101/2021.04.06.438634	NO
Secondary infections in mechanically ventilated patients with COVID-19: An overlooked matter?	Suarez-de-la-Rica A, Serrano P, De-la-Oliva R, Sánchez-Díaz P, Molinero P, Falces-Romero I, Ferrando C, Rello J, Maseda E.	Rev Esp Quimioter	2021	10.37201/req/031.2021	YES	YES
Enteric fever and COVID-19 co-infection in a teenager returning from Pakistan	Ayoubzadeh SI, Isabel S, Coomes EA, Morris SK.	J Travel Med	2021	10.1093/jtm/taab019	NO
State-of-the-art review of secondary pulmonary infections in patients with COVID-19 pneumonia	Chong WH, Saha BK, Ananthakrishnan Ramani, Chopra A.	Infection	2021	10.1007/s15010-021-01602-z	NO
Bacterial and fungal co-infections among COVID-19 patients in intensive care unit	Yang S, Hua M, Liu X, Du C, Pu L, Xiang P, Wang L, Liu J.	Microbes Infect	2021	10.1016/j.micinf.2021.104806	YES	NO	NO DATA
The Importance of Understanding the Stages of COVID-19 in Treatment and Trials	Griffin DO, Brennan-Rieder D, Ngo B, Kory P, Confalonieri M, Shapiro L, Iglesias J, Dube M, Nanda N, In GK, Arkfeld D, Chaudhary P, Campese VM, Hanna DL, Sawcer D, Ehresmann G, Peng D, Smorgorzewski M, Amstrong A, Vinjevoll EH, Dasgupta R, Sattler FR, Mussini C, Mitjà O, Soriano V, Peschanski N, Hayem G, Piccirillo MC, Lobo-Ferreira A, Rivero IB, Hung IFH, Rendell M, Ditmore S, Varon J, Marik P.	AIDS Rev	2021	10.24875/AIDSRev.200001261	NO
Risk Factors, Clinical Characteristics, and Prognosis of Acute Kidney Injury in Hospitalized COVID-19 Patients: A Retrospective Cohort Study	Hansrivijit P, Gadhiya KP, Gangireddy M, Goldman JD.	Medicines (Basel)	2021	10.3390/medicines8010004	NO
Development and validation of a multiplex reverse transcriptase-PCR assay for simultaneous testing of influenza A, influenza B and SARS-CoV-2	Pabbaraju K, Wong AA, Ma R, Zelyas N, Tipples GA.	J Virol Methods	2021	10.1016/j.jviromet.2021.114151	NO
Environmental survival of SARS-CoV-2 - A solid waste perspective	Iyer M, Tiwari S, Renu K, Pasha MY, Pandit S, Singh B, Raj N, Krothapalli S, Kwak HJ, Balasubramanian V, Jang SB, G DK, Uttpal A, Narayanasamy A, Kinoshita M, Subramaniam MD, Nachimuthu SK, Roy A, Valsala Gopalakrishnan A, Ramakrishnan P, Cho SG, Vellingiri B.	Environ Res	2021	10.1016/j.envres.2021.111015	NO
Epidemiology and microbiology of ventilator-associated pneumonia in COVID-19 patients: a multicenter retrospective study in 188 patients in an un-inundated French region	Blonz G, Kouatchet A, Chudeau N, Pontis E, Lorber J, Lemeur A, Planche L, Lascarrou JB, Colin G.	Crit Care	2021	10.1186/s13054-021-03493-w	NO
Animal models for SARS-Cov2/Covid19 research-A commentary	Jarnagin K, Alvarez O, Shresta S, Webb DR.	Biochem Pharmacol	2021	10.1016/j.bcp.2021.114543	NO
Application of validated severity scores for pneumonia caused by SARS-CoV-2	Esteban Ronda V, Ruiz Alcaraz S, Ruiz Torregrosa P, Giménez Suau M, Nofuentes Pérez E, León Ramírez JM, Andrés M, Moreno-Pérez Ó, Candela Blanes A, Gil Carbonell J, Merino de Lucas E.	Med Clin (Barc)	2021	10.1016/j.medcli.2021.01.002	NO
Clinical characteristics of COVID-19 patients with clinically diagnosed bacterial co-infection: A multi-center study	He S, Liu W, Jiang M, Huang P, Xiang Z, Deng D, Chen P, Xie L.	PLoS One	2021	10.1371/journal.pone.0249668	YES	NO	NO DATA
Characteristics of COVID-19 patients with bacterial coinfection admitted to the hospital from the emergency department in a large regional healthcare system	Lardaro T, Wang AZ, Bucca A, Croft A, Glober N, Holt DB, Musey PI Jr, Peterson KD, Trigonis RA, Schaffer JT, Hunter BR.	J Med Virol	2021	10.1002/jmv.26795	YES	YES
Impact of the Covid-19 pandemic on perinatal mental health (Riseup-PPD-COVID-19): protocol for an international prospective cohort study	Motrico E, Bina R, Domínguez-Salas S, Mateus V, Contreras-García Y, Carrasco-Portiño M, Ajaz E, Apter G, Christoforou A, Dikmen-Yildiz P, Felice E, Hancheva C, Vousoura E, Wilson CA, Buhagiar R, Cadarso-Suárez C, Costa R, Devouche E, Ganho-Ávila A, Gómez-Baya D, Gude F, Hadjigeorgiou E, Levy D, Osorio A, Rodriguez MF, Saldivia S, González MF, Mattioli M, Mesquita A; Riseup-PPD-COVID-19 Group.	BMC Public Health	2021	10.1186/s12889-021-10330-w	NO
Association of different Candida species with catheter-related candidemia, and the potential antifungal treatments against their adhesion properties and biofilm-forming capabilities	Zuo XS, Liu Y, Cai X, Zhan L, Hu K.	J Clin Lab Anal	2021	10.1002/jcla.23738	NO
COVID-19 and active primary tuberculosis in a low-resource setting: A case report	Baskara MA, Makrufardi F, Dinisari A.	Ann Med Surg (Lond)	2021	10.1016/j.amsu.2020.12.052	NO
The Role of Immunological and Clinical Biomarkers to Predict Clinical COVID-19 Severity and Response to Therapy-A Prospective Longitudinal Study	Copaescu A, James F, Mouhtouris E, Vogrin S, Smibert OC, Gordon CL, Drewett G, Holmes NE, Trubiano JA.	Front Immunol	2021	10.3389/fimmu.2021.646095	NO
Lung Pathology of Mutually Exclusive Co-infection with SARS-CoV-2 and Streptococcus pneumoniae	Tsukamoto T, Nakajima N, Sakurai A, Nakajima M, Sakurai E, Sato Y, Takahashi K, Kanno T, Kataoka M, Katano H, Iwata M, Doi Y, Suzuki T.	Emerg Infect Dis	2021	10.3201/eid2703.204024	NO
A Case Study of Dual Infection of Dengue and COVID-19: Presenting as Multiorgan Dysfunction in an Infant	Kazi MA, Ghosh S, Roychowdhury S, Giri PP, Sarkar M.	J Trop Pediatr	2021	10.1093/tropej/fmaa080	NO
Non-invasive adapted N-95 mask sampling captures variation in viral particles expelled by COVID-19 patients: Implications in understanding SARS-CoV2 transmission	Sriraman K, Shaikh A, Parikh S, Udupa S, Chatterjee N, Shastri J, Mistry N.	PLoS One	2021	10.1371/journal.pone.0249525	NO
Zero tolerance for complacency by government of West African countries in the face of COVID-19	Erhabor O, Erhabor T, Adias TC, Okara GC, Retsky M.	Hum Antibodies	2021	10.3233/HAB-200413	NO
The Unique Balancing Act of Managing Children With Cancer and COVID-19 Infection: A Single Center Experience From South India	Totadri S, Srinivasan HN, Joseph LL, Boddu D, Suresh Kochath P, Moorthy M, Mathew LG, John RR.	J Pediatr Hematol Oncol	2021	10.1097/MPH.0000000000002148	NO
Mental Health and Coping in the Shadow of the COVID-19 Pandemic: The Israeli Case	Shechory Bitton M, Laufer A.	Front Public Health	2021	10.3389/fpubh.2020.568016	NO
Implications of the Emergence of a New Variant of SARS-CoV-2, VUI-202012/01	Rahimi F, Talebi Bezmin Abadi A.	Arch Med Res	2021	10.1016/j.arcmed.2021.01.001	NO
Coronavirus disease 2019 and extra-pulmonary tuberculosis co-infection - A case report and review of literature	Gerstein S, Khatri A, Roth N, Wallach F.	J Clin Tuberc Other Mycobact Dis	2021	10.1016/j.jctube.2021.100213	NO
Complicated Monochorionic-Diamniotic Twins in a Pregnant Woman with COVID-19 in the Second Trimester	Mok T, Contreras D, Chmait RH, Goldstein J, Pluym ID, Tabsh K, Aldrovandi G, Afshar Y.	Am J Perinatol	2021	10.1055/s-0041-1726428	NO
A dynamic optimal control model for COVID-19 and cholera co-infection in Yemen	Hezam IM, Foul A, Alrasheedi A.	Adv Differ Equ	2021	10.1186/s13662-021-03271-6	NO
Recurrent thrombosis of an arteriovenous fistula as a complication of COVID-19 in a chronic hemodialysis patient: A case report	Teixeira JP, Combs SA, Owen JG.	J Vasc Access	2021	10.1177/11297298211000881	NO
Serum ferritin at admission in hospitalized COVID-19 patients as a predictor of mortality	Lino K, Guimarães GMC, Alves LS, Oliveira AC, Faustino R, Fernandes CS, Tupinambá G, Medeiros T, Silva AAD, Almeida JR.	Braz J Infect Dis	2021	10.1016/j.bjid.2021.101569	NO
Clinical characteristics and outcome of influenza virus infection among adults hospitalized with severe COVID-19: a retrospective cohort study from Wuhan, China	Tong X, Xu X, Lv G, Wang H, Cheng A, Wang D, Fan G, Zhang Y, Li Y.	BMC Infect Dis	2021	10.1186/s12879-021-05975-2	NO
SARS-CoV-2 & influenza A virus co-infection in an elderly patient with pneumonia	Munivenkatappa A, Yadav PD, Swetha K, Jayaswamy M, Nyayanit DA, Sahay RR, Basavaraj TJ.	Indian J Med Res	2021	10.4103/ijmr.IJMR_2711_20	NO
Immune Thrombocytopenic Purpura in a Patient With SARS-CoV-2 and Epstein-Barr Virus	Galestanian A, Suthar KH, Karnath B.	Cureus	2021	10.7759/cureus.13615	NO
Pervasive transmission of E484K and emergence of VUI-NP13L with evidence of SARS-CoV-2 co-infection events by two different lineages in Rio Grande do Sul, Brazil	Francisco RDS Jr, Benites LF, Lamarca AP, de Almeida LGP, Hansen AW, Gularte JS, Demoliner M, Gerber AL, de C Guimarães AP, Antunes AKE, Heldt FH, Mallmann L, Hermann B, Ziulkoski AL, Goes V, Schallenberger K, Fillipi M, Pereira F, Weber MN, de Almeida PR, Fleck JD, Vasconcelos ATR, Spilki FR.	Virus Res	2021	10.1016/j.virusres.2021.198345	NO
Increased antimicrobial resistance during the COVID-19 pandemic	Lai CC, Chen SY, Ko WC, Hsueh PR.	Int J Antimicrob Agents	2021	10.1016/j.ijantimicag.2021.106324	NO
Epidemiologic characteristics and influencing factors of cluster infection of COVID-19 in Jiangsu Province	Ai J, Shi N, Shi Y, Xu K, Dai Q, Liu W, Chen L, Wang J, Gao Q, Ji H, Wu Y, Huang H, Zhao Z, Jin H, Bao C.	Epidemiol Infect	2021	10.1017/S0950268821000327	YES	NO	NO DATA
Containment of COVID-19: Simulating the impact of different policies and testing capacities for contact tracing, testing, and isolation	Fiore VG, DeFelice N, Glicksberg BS, Perl O, Shuster A, Kulkarni K, O'Brien M, Pisauro MA, Chung D, Gu X.	PLoS One	2021	10.1371/journal.pone.0247614	NO
A longitudinal study on the COVID-19 pandemic and its divergent effects on social participation and mental health across different study groups with and without mental disorders	Mergel E, Schützwohl M.	Soc Psychiatry Psychiatr Epidemiol	2021	10.1007/s00127-021-02025-9	NO
Hansen's disease in the era of COVID-19: An observation on a series of six patients with co-infection	Arora S, Bhatnagar A, Singh GK, Pal R, Bahuguna A, Das P, Verma P.	Dermatol Ther	2021	10.1111/dth.14827	NO
Social Isolation and Loneliness during COVID-19 Lockdown: Associations with Depressive Symptoms in the German Old-Age Population	Müller F, Röhr S, Reininghaus U, Riedel-Heller SG.	Int J Environ Res Public Health	2021	10.3390/ijerph18073615	NO
Combination therapy with tocilizumab and corticosteroids for aged patients with severe COVID-19 pneumonia: A single-center retrospective study	López-Medrano F, Pérez-Jacoiste Asín MA, Fernández-Ruiz M, Carretero O, Lalueza A, Maestro de la Calle G, Caro JM, de la Calle C, Catalán M, García-García R, Martínez-López J, Origüen J, Ripoll M, San Juan R, Trujillo H, Sevillano Á, Gutiérrez E, de Miguel B, Aguilar F, Gómez C, Silva JT, García-Ruiz de Morales D, Saro-Buendía M, Marrero-Sánchez Á, Chiara-Graciani G, Bueno H, Paz-Artal E, Lumbrer…	Int J Infect Dis	2021	10.1016/j.ijid.2021.02.099	NO
Retrospective survey from vascular access team Lombardy net in COVID-19 era	Gidaro A, Vailati D, Gemma M, Lugli F, Casella F, Cogliati C, Canelli A, Cremonesi N, Monolo D, Cordio G, Frosi C, Destefanis R, Rossi A, Alemanno MC, Valenza F, Luisoni MD, Elli S, Caldarini A, Lucchini A, Paglia S, Baroni M, Giustivi D.	J Vasc Access	2021	10.1177/1129729821997252	YES	YES
The diagnostic challenge of pneumocystis pneumonia and COVID-19 co-infection in HIV	Broadhurst AGB, Lalla U, Taljaard JJ, Louw EH, Koegelenberg CFN, Allwood BW.	Respirol Case Rep	2021	10.1002/rcr2.725	NO
Comparative Analysis of Intravenous Pumps Relocation for Critically Ill Isolated COVID-19 Patients From Bedside to Outside the Patient Room	Shah A, Xu J, Friedman S, Puskas JD, Bhatt HV, Yimen M.	J Intensive Care Med	2021	10.1177/0885066621989920	NO
The role of probiotics in coronavirus disease-19 infection in Wuhan: A retrospective study of 311 severe patients	Li Q, Cheng F, Xu Q, Su Y, Cai X, Zeng F, Zhang Y.	Int Immunopharmacol	2021	10.1016/j.intimp.2021.107531	NO
Evaluation of procalcitonin as a contribution to antimicrobial stewardship in SARS-CoV-2 infection: a retrospective cohort study	Williams EJ, Mair L, de Silva TI, Green DJ, House P, Cawthron K, Gillies C, Wigfull J, Parsons H, Partridge DG.	J Hosp Infect	2021	10.1016/j.jhin.2021.01.006	NO
Ventilator-associated bacterial pneumonia in coronavirus 2019 disease, a retrospective monocentric cohort study	Moretti M, Van Laethem J, Minini A, Pierard D, Malbrain MLNG.	J Infect Chemother	2021	10.1016/j.jiac.2021.01.011	NO
Identifying Risk Factors That Distinguish Symptomatic Severe Acute Respiratory Syndrome Coronavirus 2 Infection From Common Upper Respiratory Infections in Children	Schneider JG, Relich RF, Datta D, Bond C, Goings M, Hall D, Lei GS, Kedra J, John CC.	Cureus	2021	10.7759/cureus.13266	NO
Risk of Serious Bacterial Infections in Young Febrile Infants With COVID-19	Payson A, Etinger V, Napky P, Montarroyos S, Ruiz-Castaneda A, Mestre M.	Pediatr Emerg Care	2021	10.1097/PEC.0000000000002380	NO
Coronavirus disease (COVID-19) and acute nonicteric hepatitis: A case report from Asokoro, Nigeria	Akerele IO, Nnabuchi CV, Oreh AC.	J Family Community Med	2021	10.4103/jfcm.JFCM_410_20	NO
Cervical abscess caused by methicillin-susceptible Staphylococcus aureus in an infant infected with SARS-CoV-2: Diagnostic dilemma	Yildirim Arslan S, Sahbudak Bal Z, Guner Ozenen G, Bilen NM, Kurugol Z, Ozkinay F.	J Infect Chemother	2021	10.1016/j.jiac.2021.03.017	NO
Medical treatment of 55 patients with COVID-19 from seven cities in northeast China who fully recovered: A single-center, retrospective, observational study	Fan L, Liu H, Li N, Liu C, Gu Y, Liu Y, Chen Y.	Medicine (Baltimore)	2021	10.1097/MD.0000000000023923	NO
Bacterial pulmonary superinfections are associated with longer duration of ventilation in critically ill COVID-19 patients	Buehler PK, Zinkernagel AS, Hofmaenner DA, Wendel Garcia PD, Acevedo CT, Gómez-Mejia A, Shambat SM, Andreoni F, Maibach MA, Bartussek J, Hilty MP, Frey PM, Schuepbach RA, Brugger SD.	Cell Rep Med	2021	10.1016/j.xcrm.2021.100229	YES	YES
Serological Evidence of Coxiella burnetii and SARS-CoV-2 Co-infection: A Case Report	Park HS, Bae PK, Jeong HW, Son BR, Shin KS.	Ann Lab Med	2021	10.3343/alm.2021.41.5.510	NO
Unexpectedly High Frequency of Enterococcal Bloodstream Infections in Coronavirus Disease 2019 Patients Admitted to an Italian ICU: An Observational Study	Bonazzetti C, Morena V, Giacomelli A, Oreni L, Casalini G, Galimberti LR, Bolis M, Rimoldi M, Ballone E, Colombo R, Ridolfo AL, Antinori S.	Crit Care Med	2021	10.1097/CCM.0000000000004748	YES	YES
Impact of corticosteroids in hospitalised COVID-19 patients	Ho KS, Narasimhan B, Difabrizio L, Rogers L, Bose S, Li L, Chen R, Sheehan J, El-Halabi MA, Sarosky K, Wang Z, Eisenberg E, Powell C, Steiger D.	BMJ Open Respir Res	2021	10.1136/bmjresp-2020-000766	YES	NO	DESIGN NOT RELEVANT
Neurological issues during severe COVID-19 in a tertiary level hospital in Western India	Dravid AN, Mane DN, Khan ZA.	Neurosci Lett	2021	10.1016/j.neulet.2021.135692	NO
A rapid response and treatment service for care homes: a case study	Waldon M.	Br J Community Nurs	2021	10.12968/bjcn.2021.26.1.6	NO
Effect of An 84-bp Deletion of the Receptor-Binding Domain on the ACE2 Binding Affinity of the SARS-CoV-2 Spike Protein: An In Silico Analysis	Kemenesi G, Tóth GE, Bajusz D, Keserű GM, Terhes G, Burián K, Zeghbib S, Somogyi BA, Jakab F.	Genes (Basel)	2021	10.3390/genes12020194	NO
Therapeutic Rationale for Endotoxin Removal with Polymyxin B Immobilized Fiber Column (PMX) for Septic Shock	Shoji H, Opal SM.	Int J Mol Sci	2021	10.3390/ijms22042228	NO
A retrospective multicenter analysis of candidaemia among COVID-19 patients during the first UK pandemic wave	Denny S, Abdolrasouli A, Elamin T, Gonzalo X, Charani E, Patel A, Donaldson H, Hughes S, Armstrong-James D, Moore LS, Mughal N.	J Infect	2021	10.1016/j.jinf.2021.02.020	YES	NO	DESIGN NOT RELEVANT
Role of tocilizumab for concomitant systemic fungal infection in severe COVID-19 patient: Case report	Sari AP, Darnindro N, Yohanes A, Mokoagow MI.	Medicine (Baltimore)	2021	10.1097/MD.0000000000025173	NO
The importance of anamnesis in differential diagnosis: a case of SARS-CoV-2 and dengue virus co-infection	Giacomelli A, Pagani G, Covizzi A, Antinori S, Cattaneo D, Gervasoni C.	Infez Med	2021		NO
Intersecting Paths of Emerging and Reemerging Infectious Diseases	Wilson TM, Paddock CD, Reagan-Steiner S, Bhatnagar J, Martines RB, Wiens AL, Madsen M, Komatsu KK, Venkat H, Zaki SR.	Emerg Infect Dis	2021	10.3201/eid2705.204779	NO
Invasive Pneumococcal Disease in a Patient With COVID-19: A Case Report	Ayad S, Alyacoub R, Gergis K, Grossman D, Salamera J.	Cureus	2021	10.7759/cureus.13559	NO
Regarding: Masyeni S, Santoso MS, Widyaningsih PD, Wedha Asmara DG, Nainu F, Harapan H, et al. Serological cross-reaction and co-infection of dengue and COVID-19 in Asia: Experience from Indonesia. Int J Infect Dis 2020;102:152-4. https://doi.org/10.1016/j.ijid.2020.10.043	Biswas S, Sukla S, Roy S, Nath H, Mallick A.	Int J Infect Dis	2021	10.1016/j.ijid.2021.01.063	NO
Preexisting and inducible endotoxemia as crucial contributors to the severity of COVID-19 outcomes	Kruglikov IL, Scherer PE.	PLoS Pathog	2021	10.1371/journal.ppat.1009306	NO
Limited Utility of Procalcitonin in Identifying Community-Associated Bacterial Infections in Patients Presenting with Coronavirus Disease 2019	May M, Chang M, Dietz D, Shoucri S, Laracy J, Sobieszczyk ME, Uhlemann AC, Zucker J, Kubin CJ.	Antimicrob Agents Chemother	2021	10.1128/AAC.02167-20	YES	NO	DESIGN NOT RELEVANT
Fusobacterium nucleatum causing a pyogenic liver abscess: a rare complication of periodontal disease that occurred during the COVID-19 pandemic	Collins L, Diamond T.	BMJ Case Rep	2021	10.1136/bcr-2020-240080	NO
Skin manifestations of suspected COVID-19: complications of the disease or reactivation of latent viral infections?	Sugawara-Mikami M, Ishii N, Yamazaki M, Kambara T, Sasaki H, Tachikawa N, Yotsu R.	JAAD Case Rep	2021	10.1016/j.jdcr.2021.03.032	NO
A double blinded placebo controlled comparative clinical trial to evaluate the effectiveness of Siddha medicines, Kaba Sura Kudineer (KSK) & Nilavembu Kudineer (NVK) along with standard Allopathy treatment in the management of symptomatic COVID 19 patients - a structured summary of a study protocol for a randomized controlled trial	Srivastava A, Rengaraju M, Srivastava S, Narayan V, Gupta V, Upadhayay R.	Trials	2021	10.1186/s13063-021-05041-x	NO
A 53-Year-Old Man Presents to the ED With Shortness of Breath, Cough, and Fever	Roshkovan L, Thompson JC, Chatterjee N, Galperin-Aizenberg M, Katz SI.	Chest	2021	10.1016/j.chest.2020.09.243	NO
Oral probiotics in coronavirus disease 2019: connecting the gut-lung axis to viral pathogenesis, inflammation, secondary infection and clinical trials	Baindara P, Chakraborty R, Holliday ZM, Mandal SM, Schrum AG.	New Microbes New Infect	2021	10.1016/j.nmni.2021.100837	NO
Endocarditis Complicated by Severe Aortic Insufficiency in a Patient with COVID-19: Diagnostic and Management Implications	Sanders DJ, Sutter JS, Tatooles A, Suboc TM, Rao AK.	Case Rep Cardiol	2020	10.1155/2020/8844255	NO
Characterization of respiratory microbial dysbiosis in hospitalized COVID-19 patients	Zhong H, Wang Y, Shi Z, Zhang L, Ren H, He W, Zhang Z, Zhu A, Zhao J, Xiao F, Yang F, Liang T, Ye F, Zhong B, Ruan S, Gan M, Zhu J, Li F, Li F, Wang D, Li J, Ren P, Zhu S, Yang H, Wang J, Kristiansen K, Tun HM, Chen W, Zhong N, Xu X, Li YM, Li J, Zhao J.	Cell Discov	2021	10.1038/s41421-021-00257-2	NO
A molecular epidemiological investigation of PEDV in China: Characterization of co-infection and genetic diversity of S1-based genes	Su M, Li C, Qi S, Yang D, Jiang N, Yin B, Guo D, Kong F, Yuan D, Feng L, Sun D.	Transbound Emerg Dis	2020	10.1111/tbed.13439	NO
Candidemia in COVID-19 patients: incidence and characteristics in a prospective cohort compared to historical non-COVID-19 controls	Mastrangelo A, Germinario BN, Ferrante M, Frangi C, Li Voti R, Muccini C, Ripa M; COVID-BioB Study Group.	Clin Infect Dis	2020	10.1093/cid/ciaa1594	YES	NO	DESIGN NOT RELEVANT
Outcomes of extracorporeal membrane oxygenation in acute respiratory distress syndrome due to COVID-19: The lessons learned from the first wave of COVID-19	Blazoski C, Baram M, Hirose H.	J Card Surg	2021	10.1111/jocs.15512	YES	YES
Impaired antibacterial immune signaling and changes in the lung microbiome precede secondary bacterial pneumonia in COVID-19	Tsitsiklis A, Zha BS, Byrne A, Devoe C, Levan S, Rackaityte E, Sunshine S, Mick E, Ghale R, Jauregui A, Sarma A, Neff N, Serpa PH, Deiss TJ, Kistler A, Carrillo S, Ansel KM, Leligdowicz A, Christenson S, Jones N, Wu B, Darmanis S, Matthay MA, Lynch SV, DeRisi JL; COMET Consortium+, Hendrickson CM, Kangelaris KN, Krummel MF, Woodruff PG, Erle DJ, Rosenberg O, Calfee CS, Langelier CR.	medRxiv	2021	10.1101/2021.03.23.21253487	NO
Viral and atypical respiratory co-infections in COVID-19: a systematic review and meta-analysis	Davis B, Rothrock AN, Swetland S, Andris H, Davis P, Rothrock SG.	J Am Coll Emerg Physicians Open	2020	10.1002/emp2.12128	NO
SARS-CoV-2 infection in acute pancreatitis increases disease severity and 30-day mortality: COVID PAN collaborative study	Pandanaboyana S, Moir J, Leeds JS, Oppong K, Kanwar A, Marzouk A, Belgaumkar A, Gupta A, Siriwardena AK, Haque AR, Awan A, Balakrishnan A, Rawashdeh A, Ivanov B, Parmar C, M Halloran C, Caruana C, Borg CM, Gomez D, Damaskos D, Karavias D, Finch G, Ebied H, K Pine J, R A Skipworth J, Milburn J, Latif J, Ratnam Apollos J, El Kafsi J, Windsor JA, Roberts K, Wang K, Ravi K, V Coats M, Hollyman M, Phi…	Gut	2021	10.1136/gutjnl-2020-323364	NO
Co-infection of human immunodeficiency virus, herpes simplex virus-2 and SARS-CoV-2 with false-negative real-time polymerase chain reaction	Alharthy A, Faqihi F, Noor A, Memish ZA, Karakitsos D.	Singapore Med J	2020	10.11622/smedj.2020158	NO
Septic Shock Due to Capnocytophaga canimorsus Infection in a Splenectomized Patient	Oliveira P, Figueiredo M, Paes de Faria V, Abreu G, Resende J.	Cureus	2021	10.7759/cureus.13815	NO
Candidaemia in COVID-19, a link to disease pathology or increased clinical pressures?	White PL, Dhillon R, Healy B, Wise MP, Backs M.	Clin Infect Dis	2020	10.1093/cid/ciaa1597	YES	NO	DESIGN NOT RELEVANT
Comparative trachea transcriptome analysis between avian infectious bronchitis virus and avian pathogenic E. coli individual infection and co-infection in SPF chickens	Hashemi S, Ghalyanchilangeroudi A, Hosseini SM, Sheikhi N.	Acta Virol	2020	10.4149/av_2020_413	NO
Strategies for the Prevention of the Intra-Hospital Transmission of COVID-19: A Retrospective Cohort Study	Chang MC, Hur J, Park D.	Healthcare (Basel)	2020	10.3390/healthcare8030195	NO
Establishment of method for dual simultaneous detection of PEDV and TGEV by combination of magnetic micro-particles and nanoparticles	Luo L, Chen J, Li X, Qiao D, Wang Z, Wu X, Du Q, Tong D, Huang Y.	J Infect Chemother	2020	10.1016/j.jiac.2020.01.008	NO
Oral Candidiasis in Non-Severe COVID-19 Patients: Call for Antibiotic Stewardship	Riad A, Gad A, Hockova B, Klugar M.	Oral Surg	2020	10.1111/ors.12561	NO
Antibiotics in treatment of COVID-19 complications: a review of frequency, indications, and efficacy	Chedid M, Waked R, Haddad E, Chetata N, Saliba G, Choucair J.	J Infect Public Health	2021	10.1016/j.jiph.2021.02.001	NO
COVID-19 Associated Invasive Pulmonary Aspergillosis: Diagnostic and Therapeutic Challenges	Mohamed A, Rogers TR, Talento AF.	J Fungi (Basel)	2020	10.3390/jof6030115	NO
Central line-associated blood stream infection during COVID-19 pandemic	Aldawood F, El-Saed A, Zunitan MA, Alshamrani M.	J Infect Public Health	2021	10.1016/j.jiph.2021.01.017	YES	NO	NO DATA
Pneumocystis Jirovecii Pneumonia and SARS-CoV-2 Co-Infection in newly diagnosed HIV-1 infection	Mang S, Kaddu-Mulindwa D, Metz C, Becker A, Seiler F, Smola S, Maßmann A, Becker SL, Papan C, Bals R, Lepper PM, Danziger G.	Clin Infect Dis	2020	10.1093/cid/ciaa906	NO
Risk factors for bacterial infections in patients with moderate to severe COVID-19: A case-control study	Nasir N, Rehman F, Omair SF.	J Med Virol	2021	10.1002/jmv.27000	YES	NO	DESIGN NOT RELEVANT
Effect of methylprednisolone in severe and critical COVID-19: Analysis of 102 cases	Zhu HM, Li Y, Li BY, Yang S, Peng D, Yang X, Sun XL, Zhang M.	World J Clin Cases	2020	10.12998/wjcc.v8.i23.5952	NO
Immune Pathogenesis of COVID-19 Intoxication: Storm or Silence?	Kiselevskiy M, Shubina I, Chikileva I, Sitdikova S, Samoylenko I, Anisimova N, Kirgizov K, Suleimanova A, Gorbunova T, Varfolomeeva S.	Pharmaceuticals (Basel)	2020	10.3390/ph13080166	NO
A modified minimal contact COVID-19 workflow allows for safe, remote, parenteral nutrition prescribing in non-critically ill patients	Salazar E, Yen PB, Ye CL, Boo TL, Wen YP, Chuen MCC.	JPEN J Parenter Enteral Nutr	2021	10.1002/jpen.2104	NO
The Impact of COVID-19 Outbreak on Nosocomial Infection Rate: A Case of Iran	Jabarpour M, Dehghan M, Afsharipour G, Hajipour Abaee E, Mangolian Shahrbabaki P, Ahmadinejad M, Maazallahi M.	Can J Infect Dis Med Microbiol	2021	10.1155/2021/6650920	YES	NO	NO DATA
Emotional Creativity Improves Posttraumatic Growth and Mental Health During the COVID-19 Pandemic	Zhai HK, Li Q, Hu YX, Cui YX, Wei XW, Zhou X.	Front Psychol	2021	10.3389/fpsyg.2021.600798	NO
Characterizing the COVID-19 illness experience to inform the study of post-acute sequalae and recovery: a qualitative study	Santiago-Rodriguez EI, Maiorana A, Peluso MJ, Hoh R, Tai V, Fehrman EA, Hernandez Y, Torres L, Spinelli MA, Gandhi M, Kelly JD, Martin JN, Henrich TJ, Deeks SG, Sauceda JA.	medRxiv	2021	10.1101/2021.03.10.21253330	NO
Dengue Fever and COVID-19 Co-Infection at the Emergency Department of a Tertiary Care Hospital in Jeddah, Saudi Arabia	Khalil A, Badr B, Wright H, Talo M, Atteiya M.	Eur J Case Rep Intern Med	2020	10.12890/2020_002167	NO
Infection of calves with in-vivo passaged bovine parainfluenza-3 virus, alone or in combination with bovine respiratory syncytial virus and bovine coronavirus	Ellis J, Erickson N, Gow S, West K, Lacoste S, Godson D.	Can J Vet Res	2020		NO
Modeling infection dynamics and mitigation strategies to support K-6 in-person instruction during the COVID-19 pandemic	Morrison DE, Nianogo R, Manuel V, Arah OA, Anderson N, Kuo T, Inkelas M.	medRxiv	2021	10.1101/2021.02.27.21252535	NO
Sex differences in clinical characteristics and risk factors for mortality among severe patients with COVID-19: a retrospective study	Su W, Qiu Z, Zhou L, Hou J, Wang Y, Huang F, Zhang Y, Jia Y, Zhou J, Liu D, Xia Z, Xia ZY, Lei S.	Aging (Albany NY)	2020	10.18632/aging.103793	YES	NO	NO DISAGGREGATED DATA
Transcriptomics reveal immune downregulation of newts overwhelmed by chytrid co-infection	Shepack A, Catenazzi A.	Mol Ecol	2020	10.1111/mec.15576	NO
Secondary attack rate in household contacts of COVID-19 Paediatric index cases: a study from Western India	Shah K, Kandre Y, Mavalankar D.	J Public Health (Oxf)	2021	10.1093/pubmed/fdaa269	NO
Elevated secondary infection rates in patients with coronavirus disease 2019 (COVID-19) requiring extracorporeal membrane oxygenation	Marcus JE, Sams VG, Barsoumian AE.	Infect Control Hosp Epidemiol	2021	10.1017/ice.2021.61	YES	YES
Control of a Nosocomial Outbreak of COVID-19 in a University Hospital	Harada S, Uno S, Ando T, Iida M, Takano Y, Ishibashi Y, Uwamino Y, Nishimura T, Takeda A, Uchida S, Hirata A, Sata M, Matsumoto M, Takeuchi A, Obara H, Yokoyama H, Fukunaga K, Amagai M, Kitagawa Y, Takebayashi T, Hasegawa N.	Open Forum Infect Dis	2020	10.1093/ofid/ofaa512	NO
COVID-19 in hemodialysis patients: a single-center experience in Istanbul	Kocak SY, Kayalar AO, Karaosmanoglu HK, Yilmaz M.	Int Urol Nephrol	2021	10.1007/s11255-021-02823-9	YES	NO	NO DATA
A Longitudinal Study of the Epidemiology of Seasonal Coronaviruses in an African Birth Cohort	Nicol MP, MacGinty R, Workman L, Stadler JAM, Myer L, Allen V, Ah Tow Edries L, Zar HJ.	J Pediatric Infect Dis Soc	2021	10.1093/jpids/piaa168	NO
IL6 inhibition in critically ill COVID-19 patients is associated with increased secondary infections	Kimmig LM, Wu D, Gold M, Pettit NN, Pitrak D, Mueller J, Husain AN, Mutlu EA, Mutlu GM.	medRxiv	2020	10.1101/2020.05.15.20103531	YES	NO	NOT PEER REVIEWED
Successfully treated severe COVID-19 and invasive aspergillosis in early hematopoietic cell transplantation setting	Spadea M, Carraro F, Saglio F, Vassallo E, Pessolano R, Berger M, Scolfaro C, Grassitelli S, Fagioli F.	Transpl Infect Dis	2020	10.1111/tid.13470	NO
Oral Complications of ICU Patients with COVID-19: Case-Series and Review of Two Hundred Ten Cases	Hocková B, Riad A, Valky J, Šulajová Z, Stebel A, Slávik R, Bečková Z, Pokorná A, Klugarová J, Klugar M.	J Clin Med	2021	10.3390/jcm10040581	NO
Prediction of COVID-19 Outbreak in China and Optimal Return Date for University Students Based on Propagation Dynamics	Huang G, Pan Q, Zhao S, Gao Y, Gao X.	J Shanghai Jiaotong Univ Sci	2020	10.1007/s12204-020-2167-2	NO
Healthcare-associated infections studies project: An American Journal of Infection Control and National Healthcare Safety Network data quality collaboration	Watkins J, Gross C, Godfrey-Johnson D, Allen-Bridson K, Hebden JN, Wright MO.	Am J Infect Control	2021	10.1016/j.ajic.2021.02.010	NO
Antimicrobial Resistance Patterns and Antibiotic Use during Hospital Conversion in the COVID-19 Pandemic	Martinez-Guerra BA, Gonzalez-Lara MF, de-Leon-Cividanes NA, Tamez-Torres KM, Roman-Montes CM, Rajme-Lopez S, Villalobos-Zapata GI, Lopez-Garcia NI, Martínez-Gamboa A, Sifuentes-Osornio J, Ortiz-Brizuela E, Ochoa-Hein E, Galindo-Fraga A, Bobadilla-Del-Valle M, Ponce-de-León A.	Antibiotics (Basel)	2021	10.3390/antibiotics10020182	YES	YES
Critically ill patients with COVID-19 in Hong Kong: a multicentre retrospective observational cohort study	Ling L, So C, Shum HP, Chan PKS, Lai CKC, Kandamby DH, Ho E, So D, Yan WW, Lui G, Leung WS, Chan MC, Gomersall CD.	Crit Care Resusc	2020		NO
Increased secondary infection in COVID-19 patients treated with steroids in New York City	Obata R, Maeda T, DO DR, Kuno T.	Jpn J Infect Dis	2020	10.7883/yoken.JJID.2020.884	YES	NO	DESIGN NOT RELEVANT
Risk of Secondary Infection Waves of COVID-19 in an Insular Region: The Case of the Balearic Islands, Spain	Eguíluz VM, Fernández-Gracia J, Rodríguez JP, Pericàs JM, Melián C.	Front Med (Lausanne)	2020	10.3389/fmed.2020.563455	NO
Sequence analysis and pathogenicity of Avian Orthoavulavirus 1 strains isolated from poultry flocks during 2015-2019	Abd El-Hamid HS, Shafi ME, Albaqami NM, Ellakany HF, Abdelaziz NM, Abdelaziz MN, Abd El-Hack ME, Taha AE, Alanazi KM, Elbestawy AR.	BMC Vet Res	2020	10.1186/s12917-020-02470-9	NO
The SADDEN DEATH Study: Results from a Pilot Study in Non-ICU COVID-19 Spanish Patients	Pérez-García CN, Enríquez-Vázquez D, Méndez-Bailón M, Olmos C, Gómez-Polo JC, Iguarán R, Ramos-López N, García-Klepzig JL, Ferrández-Escarabajal M, Jerónimo A, Martínez-Gómez E, Font-Urgelles J, Fragiel-Saavedra M, Paz-Arias P, Romero-Delgado T, Gómez-Álvarez Z, Playán-Escribano J, Jaén E, Vargas G, González E, Orviz E, Burruezo I, Calvo A, Nieto Á, Molino Á, Lorenzo-Villalba N, Andrès E, Macaya …	J Clin Med	2021	10.3390/jcm10040825	NO
Increased Risk of Acquisition of New Delhi Metallo-Beta-Lactamase-Producing Carbapenem-Resistant Enterobacterales (NDM-CRE) among a Cohort of COVID-19 Patients in a Teaching Hospital in Tuscany, Italy	Porretta AD, Baggiani A, Arzilli G, Casigliani V, Mariotti T, Mariottini F, Scardina G, Sironi D, Totaro M, Barnini S, Privitera GP.	Pathogens	2020	10.3390/pathogens9080635	YES	NO	DESIGN NOT RELEVANT
Systematic analysis of disease-specific immunological signatures in patients with febrile illness from Saudi Arabia	Kam YW, Ahmed MY, Amrun SN, Lee B, Refaie T, Elgizouli K, Fong SW, Renia L, Ng LF.	Clin Transl Immunology	2020	10.1002/cti2.1163	NO
[Virological diagnosis of lower respiratory tract infections]	Pillet S, Gueudin M, Plantier JC, Vabret A.	Rev Mal Respir	2021	10.1016/j.rmr.2020.11.002	NO
Co-morbidity of Covid-19 and Stenotrophomonas maltophilia in a patient with Hodgkin's lymphoma history from north of Iran	Darvishnia D, Sadeghi M, Sharifpour A, Zakariaei Z, Banimostafavi ES, Fakhar M, Tabaripour R.	Infect Disord Drug Targets	2021	10.2174/1871526521666210203220718	NO
Eschar: An indispensable clue for the diagnosis of scrub typhus and COVID-19 co-infection during the ongoing pandemic	Hazra D, Abhilash KP, Gunasekharan K, Prakash JA.	J Postgrad Med	2021	10.4103/jpgm.JPGM_1151_20	NO
[Hygiene in nephrology]	Girndt M.	Nephrologe	2020	10.1007/s11560-020-00447-1	NO
SARS-CoV-2 co-infection with dengue virus in Brazil: A potential case of viral transmission by a health care provider to household members	Quental KN, Leite AL, Feitosa ADNA, Oliveira ZNP, Tavares LVS, Tavares WGS, Pinheiro EF, Lacsina JR, DeSouza-Vieira T, Silva JBNF.	Travel Med Infect Dis	2021	10.1016/j.tmaid.2021.101975	NO
Low rate of bacterial co-infection in patients with COVID-19	Adler H, Ball R, Fisher M, Mortimer K, Vardhan MS.	Lancet Microbe	2020	10.1016/S2666-5247(20)30036-7	YES	YES
An outbreak of intestinal schistosomiasis, alongside increasing urogenital schistosomiasis prevalence, in primary school children on the shoreline of Lake Malawi, Mangochi District, Malawi	Kayuni SA, O'Ferrall AM, Baxter H, Hesketh J, Mainga B, Lally D Jr, Al-Harbi MH, LaCourse EJ, Juziwelo L, Musaya J, Makaula P, Stothard JR.	Infect Dis Poverty	2020	10.1186/s40249-020-00736-w	NO
Co-Infection of Dengue Fever with COVID-19 in a Child with MIS-C	Ratageri VH, Pawar GR, G N, George SS.	Indian J Pediatr	2021	10.1007/s12098-021-03701-z	NO
Short-Term Precision Error of Bone Strain Index, a New DXA-Based Finite Element Analysis Software for Assessing Hip Strength	Messina C, Acquasanta M, Rinaudo L, Tortora S, Arena G, Albano D, Sconfienza LM, Ulivieri FM.	J Clin Densitom	2020	10.1016/j.jocd.2020.10.013	NO
Trichosporon asahii as Cause of Nosocomial Pneumonia in Patient With COVID-19: A Triple Co-infection	Segrelles-Calvo G, Araújo GRS, Llopis-Pastor E, Frasés S.	Arch Bronconeumol	2021	10.1016/j.arbres.2020.11.007	NO
Reproducibility of DXA-based bone strain index and the influence of body mass: an in vivo study	Messina C, Piodi LP, Rinaudo L, Buonomenna C, Sconfienza LM, Vergani L, Ulivieri FM.	Radiol Med	2020	10.1007/s11547-019-01118-5	NO
The impact of obesity on immune response to infection: Plausible mechanisms and outcomes	Muscogiuri G, Pugliese G, Laudisio D, Castellucci B, Barrea L, Savastano S, Colao A.	Obes Rev	2021	10.1111/obr.13216	NO
[Co-infection in Coronavirus disease and progress in antibiotic therapy]	Shen N, Liu BB, He B.	Zhonghua Jie He He Hu Xi Za Zhi	2021	10.3760/ccma.j.cn112147-20200605-00678	NO
Could co-infection cause coronavirus to evolve?	Lawton G.	New Sci	2020	10.1016/S0262-4079(20)31559-1	NO
Association Between Early Invasive Mechanical Ventilation and Day-60 Mortality in Acute Hypoxemic Respiratory Failure Related to Coronavirus Disease-2019 Pneumonia	Dupuis C, Bouadma L, de Montmollin E, Goldgran-Toledano D, Schwebel C, Reignier J, Neuville M, Ursino M, Siami S, Ruckly S, Alberti C, Mourvillier B, Bailly S, Grapin K, Laurent V, Buetti N, Gainnier M, Souweine B, Timsit JF.	Crit Care Explor	2021	10.1097/CCE.0000000000000329	NO
A Cross-Sectional Analysis of Tobacco Use and Concurrent Alcohol and Substance Use Among Patients Living with HIV/HCV Co-infection: Findings from a Large Urban Tertiary Center	Sims OT, Jackson A, Guo Y, Truong DN, Odame EA, Mamudu HM.	J Clin Psychol Med Settings	2020	10.1007/s10880-020-09744-2	NO
Co-infection with Malaria and Coronavirus Disease-2019	Ray M, Vazifdar A, Shivaprakash S.	J Glob Infect Dis	2020	10.4103/jgid.jgid_160_20	NO
Rates of Aspergillus Co-infection in COVID patients in ICU not as high as previously reported	Boyd S, Martin-Loeches I.	Clin Infect Dis	2021	10.1093/cid/ciab008	YES	NO	DESIGN NOT RELEVANT
Infectious bronchitis associated with Escherichia coli infection in commercial broiler chickens: a case report	Nordin N, Sani NIM, Kadir AA, Shaari R, Mohamed M, Reduan MFH, Nordin ML.	J Adv Vet Anim Res	2021	10.5455/javar.2021.h491	NO
[Several Common Respiratory Viral Pathogens in Hematopoietic Stem Cell Transplantion Patients with Primary Immunodeficiency Disease]	Huang Y, Chen Z, Meng Y, Guan XM, Yu J, Zhao XD, Dou Y.	Zhongguo Shi Yan Xue Ye Xue Za Zhi	2020	10.19746/j.cnki.issn.1009-2137.2020.03.051	NO
Human bocavirus in children hospitalized for acute respiratory tract infection in Rome	Petrarca L, Nenna R, Frassanito A, Pierangeli A, Di Mattia G, Scagnolari C, Midulla F.	World J Pediatr	2020	10.1007/s12519-019-00324-5	NO
Influenza C and D viral load in cattle correlates with bovine respiratory disease (BRD): Emerging role of orthomyxoviruses in the pathogenesis of BRD	Nissly RH, Zaman N, Ibrahim PAS, McDaniel K, Lim L, Kiser JN, Bird I, Chothe SK, Bhushan GL, Vandegrift K, Neibergs HL, Kuchipudi SV.	Virology	2020	10.1016/j.virol.2020.08.014	NO
Molecular epidemiology of respiratory viruses among Malaysian Young children with a confirmed respiratory infection during 2014-2015	Yew SM, Tan KL, Yeo SK, Ng KP, Kuan CS.	J Thorac Dis	2019	10.21037/jtd.2019.10.69	NO
Detection of community-acquired respiratory viruses in allogeneic stem-cell transplant recipients and controls-A prospective cohort study	Rachow T, Lamik T, Kalkreuth J, Kurze S, Wagner K, Stier P, Hammersen FJ, Rüthrich MM, Winkelmann N, Klink A, Hilgendorf I, Hermann B, Lang S, Hochhaus A, von Lilienfeld-Toal M.	Transpl Infect Dis	2020	10.1111/tid.13415	NO
Aetiology of Canine Infectious Respiratory Disease Complex and Prevalence of its Pathogens in Europe	Day MJ, Carey S, Clercx C, Kohn B, MarsilIo F, Thiry E, Freyburger L, Schulz B, Walker DJ.	J Comp Pathol	2020	10.1016/j.jcpa.2020.02.005	NO
Warfarin		Drugs and Lactation Database (LactMed)	2006		NO
Respiratory viruses in pediatric emergency department patients and their family members	Matienzo N, Youssef MM, Comito D, Lane B, Ligon C, Morita H, Winchester A, Decker ME, Dayan P, Shopsin B, Shaman J.	Influenza Other Respir Viruses	2021	10.1111/irv.12789	NO
Early corticosteroids are associated with lower mortality in critically ill patients with COVID-19: a cohort study	Monedero P., Gea A., Castro P., Candela-Toha A.M., Hernández-Sanz M.L., Arruti E., Villar J., Ferrando C., Monedero P.	Critical Care (2021) 25:1 Article Number: 2. Date of Publication: 1 Dec 2021			NO
Ventilator-associated pneumonia in critically ill patients with COVID-19	Maes M., Higginson E., Pereira-Dias J., Curran M.D., Parmar S., Khokhar F., Cuchet-Lourenço D., Lux J., Sharma-Hajela S., Ravenhill B., Hamed I., Heales L., Mahroof R., Solderholm A., Forrest S., Sridhar S., Brown N.M., Baker S., Navapurkar V., Dougan G., Bartholdson Scott J., Conway Morris A.	Critical Care (2021) 25:1 Article Number: 25. Date of Publication: 1 Dec 2021			NO
Community-acquired and hospital-acquired respiratory tract infection and bloodstream infection in patients hospitalized with COVID-19 pneumonia	Søgaard K.K., Baettig V., Osthoff M., Marsch S., Leuzinger K., Schweitzer M., Meier J., Bassetti S., Bingisser R., Nickel C.H., Khanna N., Tschudin-Sutter S., Weisser M., Battegay M., Hirsch H.H., Pargger H., Siegemund M., Egli A.	Journal of Intensive Care (2021) 9:1 Article Number: 10. Date of Publication: 1 Dec 2021			DUPLICATE
The different manifestations of COVID-19 in adults and children: a cohort study in an intensive care unit	Girona-Alarcon M., Bobillo-Perez S., Sole-Ribalta A., Hernandez L., Guitart C., Suarez R., Balaguer M., Cambra F.-J., Jordan I.	BMC Infectious Diseases (2021) 21:1 Article Number: 87. Date of Publication: 1 Dec 2021			DUPLICATE
The common European mosquitoes Culex pipiens and Aedes albopictus are unable to transmit SARS-CoV-2 after a natural-mimicking challenge with infected blood	Fortuna C., Montarsi F., Severini F., Marsili G., Toma L., Amendola A., Bertola M., Michelutti A., Ravagnan S., Capelli G., Rezza G., Di Luca M.	Parasites and Vectors (2021) 14:1 Article Number: 76. Date of Publication: 1 Dec 2021			NO
Quantifying population contact patterns in the United States during the COVID-19 pandemic	Feehan D.M., Mahmud A.S.	Nature Communications (2021) 12:1 Article Number: 893. Date of Publication: 1 Dec 2021			NO
Harnessing peak transmission around symptom onset for non-pharmaceutical intervention and containment of the COVID-19 pandemic	Tian L., Li X., Qi F., Tang Q.-Y., Tang V., Liu J., Li Z., Cheng X., Li X., Shi Y., Liu H., Tang L.-H.	Nature Communications (2021) 12:1 Article Number: 1147. Date of Publication: 1 Dec 2021			NO
Digital proximity tracing on empirical contact networks for pandemic control	Cencetti G., Santin G., Longa A., Pigani E., Barrat A., Cattuto C., Lehmann S., Salathé M., Lepri B.	Nature Communications (2021) 12:1 Article Number: 1655. Date of Publication: 1 Dec 2021			NO
The role of probiotics in coronavirus disease-19 infection in Wuhan: A retrospective study of 311 severe patients	Li Q., Cheng F., Xu Q., Su Y., Cai X., Zeng F., Zhang Y.	International Immunopharmacology (2021) 95 Article Number: 107531. Date of Publication: 1 Jun 2021			DUPLICATE
Droplet digital PCR as an emerging tool in detecting pathogens nucleic acids in infectious diseases	Chen B., Jiang Y., Cao X., Liu C., Zhang N., Shi D.	Clinica Chimica Acta (2021) 517 (156-161). Date of Publication: 1 Jun 2021			NO
Environmental survival of SARS-CoV-2 – A solid waste perspective	Iyer M., Tiwari S., Renu K., Pasha M.Y., Pandit S., Singh B., Raj N., Krothapalli S., Kwak H.J., Balasubramanian V., Jang S.B., G. D.K., Uttpal A., Narayanasamy A., Kinoshita M., Subramaniam M.D., Nachimuthu S.K., Roy A., Valsala Gopalakrishnan A., Ramakrishnan P., Cho S.-G., Vellingiri B.	Environmental Research (2021) 197 Article Number: 111015. Date of Publication: 1 Jun 2021			NO
Clinical Outcomes of Coronavirus Disease 2019 (COVID-19) Positive Patients Who Underwent Surgery: A New York City Experience	Vranis N.M., Bekisz J.M., Daar D.A., Chiu E.S., Wilson S.C.	Journal of Surgical Research (2021) 261 (113-122). Date of Publication: 1 May 2021			NO
Antibiotics in treatment of COVID-19 complications: a review of frequency, indications, and efficacy	Chedid M., Waked R., Haddad E., Chetata N., Saliba G., Choucair J.	Journal of Infection and Public Health (2021) 14:5 (570-576). Date of Publication: 1 May 2021			DUPLICATE
Clinical and etiological analysis of co-infections and secondary infections in COVID-19 patients: an observational study	Chen S., Zhu Q., Xiao Y., Wu C., Jiang Z., Liu L., Qu J.	The clinical respiratory journal (2021). Date of Publication: 5 Apr 2021			DUPLICATE
Use of anti-cytokine therapy in kidney transplant recipients with covid-19	Bodro M., Cofan F., Ríos J., Herrera S., Linares L., Marcos M.A., Soriano A., Moreno A., Diekmann F.	Journal of Clinical Medicine (2021) 10:8 Article Number: 1551. Date of Publication: 2 Apr 2021			NO
Overlapping findings or oral manifestations in new SARS-CoV-2 infection	Ponce J.B., Tjioe K.C.	Oral Diseases (2021) 27:S3 (781-782). Date of Publication: 1 Apr 2021			NO
Digitally aided telemedicine during the SARS-CoV-2 pandemic to screen oral medicine emergencies	Georgakopoulou E.A.	Oral Diseases (2021) 27:S3 (754-756). Date of Publication: 1 Apr 2021			NO
Social isolation and loneliness during covid-19 lockdown: Associations with depressive symptoms in the German old-age population	Müller F., Röhr S., Reininghaus U., Riedel-Heller S.G.	International Journal of Environmental Research and Public Health (2021) 18:7 Article Number: 3615. Date of Publication: 1 Apr 2021			DUPLICATE
Corticosteroids for covid-19 therapy: Potential implications on tuberculosis	Gopalaswamy R., Subbian S.	International Journal of Molecular Sciences (2021) 22:7 Article Number: 3773. Date of Publication: 1 Apr 2021			YES	NO	POPULATION NOT RELEVANT
Rates of bacterial co-infections and antimicrobial use in COVID-19 patients: a retrospective cohort study in light of antibiotic stewardship	Rothe K., Feihl S., Schneider J., Wallnöfer F., Wurst M., Lukas M., Treiber M., Lahmer T., Heim M., Dommasch M., Waschulzik B., Zink A., Querbach C., Busch D.H., Schmid R.M., Schneider G., Spinner C.D.	European Journal of Clinical Microbiology and Infectious Diseases (2021) 40:4 (859-869). Date of Publication: 1 Apr 2021			YES	YES
SARS-CoV-2-Induced ARDS Associates with MDSC Expansion, Lymphocyte Dysfunction, and Arginine Shortage	Reizine F., Lesouhaitier M., Gregoire M., Pinceaux K., Gacouin A., Maamar A., Painvin B., Camus C., Le Tulzo Y., Tattevin P., Revest M., Le Bot A., Ballerie A., Cador-Rousseau B., Lederlin M., Lebouvier T., Launey Y., Latour M., Verdy C., Rossille D., Le Gallou S., Dulong J., Moreau C., Bendavid C., Roussel M., Cogne M., Tarte K., Tadié J.-M.	Journal of Clinical Immunology (2021) 41:3 (515-525). Date of Publication: 1 Apr 2021			NO
Unintended consequences of infection prevention and control measures during COVID-19 pandemic	Wee L.E.I., Conceicao E.P., Tan J.Y., Magesparan K.D., Amin I.B.M., Ismail B.B.S., Toh H.X., Jin P., Zhang J., Wee E.G.L., Ong S.J.M., Lee G.L.X., Wang A.E.-M., How M.K.B., Tan K.Y., Lee L.C., Phoon P.C., Yang Y., Aung M.K., Sim X.Y.J., Venkatachalam I., Ling M.L.	American Journal of Infection Control (2021) 49:4 (469-477). Date of Publication: 1 Apr 2021			DUPLICATE
Early experience with COVID-19 patients in a private tertiary hospital in the Philippines: Implications on surge capacity, healthcare systems response, and clinical care	Abad C.L., Lansang M.A.D., Cordero C.P., Viray E.D.E., Tiangco B.J., Bello J.A.G., Francisco J.J.M., Buensalido M.B., Tayzon M.F.R., Henson K.E.R., Berba R.P., Pacheco E.P., Saniel M.C.	Clinical Epidemiology and Global Health (2021) 10 Article Number: 100695. Date of Publication: 1 Apr 2021			NO
Tocilizumab treatment in critically ill patients with COVID-19: A retrospective observational study	Huang E., Isonaka S., Yang H., Salce E., Rosales E., Jordan S.C.	International Journal of Infectious Diseases (2021) 105 (245-251). Date of Publication: 1 Apr 2021			NO
Effectiveness of anakinra for tocilizumab-refractory severe COVID-19: A single-centre retrospective comparative study	de la Calle C., López-Medrano F., Pablos J.L., Lora-Tamayo J., Maestro-de la Calle G., Sánchez-Fernández M., Fernández-Ruiz M., Pérez-Jacoiste Asín M.A., Caro-Teller J.M., García-García R., Catalán M., Martínez-López J., Sevillano Á., Origüen J., Ripoll M., Juan R.S., Lalueza A., de Miguel B., Carretero O., Aguilar F., Gómez C., Paz-Artal E., Bueno H., Lumbreras C., Aguado J.M.	International Journal of Infectious Diseases (2021) 105 (319-325). Date of Publication: 1 Apr 2021			NO
The Effect of Body Mass Index on Presentation of COVID-19 amongst Heart Transplant Recipients: A Multi-Institutional Study	Iyengar A., Han J.J., Helmers M.R., Smood B.F., Patrick W.L., Kelly J., Moss N., Najjar S.S., Houston B.A., Tedford R.J., Shore S., Vorovich E., Hsich E., Alexander K.M., Chaudhry S., Vidula H., Kilic A., Genuardi M.V., Birati E.Y., Atluri P.	Journal of Heart and Lung Transplantation (2021) 40:4 Supplement (S22-S23). Date of Publication: 1 Apr 2021			NO
Combination therapy with tocilizumab and corticosteroids for aged patients with severe COVID-19 pneumonia: A single-center retrospective study	López-Medrano F., Pérez-Jacoiste Asín M.A., Fernández-Ruiz M., Carretero O., Lalueza A., Maestro de la Calle G., Caro J.M., de la Calle C., Catalán M., García-García R., Martínez-López J., Origüen J., Ripoll M., San Juan R., Trujillo H., Sevillano Á., Gutiérrez E., de Miguel B., Aguilar F., Gómez C., Silva J.T., García-Ruiz de Morales D., Saro-Buendía M., Marrero-Sánchez Á., Chiara-Graciani G., B…	International Journal of Infectious Diseases (2021) 105 (487-494). Date of Publication: 1 Apr 2021			DUPLICATE
The role of asymptomatic and pre-symptomatic infection in SARS-CoV-2 transmission—a living systematic review	Qiu X., Nergiz A.I., Maraolo A.E., Bogoch I.I., Low N., Cevik M.	Clinical Microbiology and Infection (2021) 27:4 (511-519). Date of Publication: 1 Apr 2021			NO
Key considerations on the potential impacts of the COVID-19 pandemic on antimicrobial resistance research and surveillance	Rodríguez-Baño J., Rossolini G.M., Schultsz C., Tacconelli E., Murthy S., Ohmagari N., Holmes A., Bachmann T., Goossens H., Canton R., Roberts A.P., Henriques-Normark B., Clancy C.J., Huttner B., Fagerstedt P., Lahiri S., Kaushic C., Hoffman S.J., Warren M., Zoubiane G., Essack S., Laxminarayan R., Plant L.	Transactions of the Royal Society of Tropical Medicine and Hygiene (2021). Date of Publication: 27 Mar 2021			YES	NO	NO DATA
Assessing asymptomatic, pre-symptomatic and symptomatic transmission risk of SARS-CoV-2	Wu P., Liu F., Chang Z., Lin Y., Ren M., Zheng C., Li Y., Peng Z., Qin Y., Yu J., Geng M., Yang X., Zhao H., Li Z., Zhou S., Ran L., Cowling B.J., Lai S., Chen Q., Wang L., Tsang T.K., Li Z.	Clinical infectious diseases : an official publication of the Infectious Diseases Society of America (2021). Date of Publication: 27 Mar 2021			NO
Role of tocilizumab for concomitant systemic fungal infection in severe COVID-19 patient: Case report	Sari A.P., Darnindro N., Yohanes A., Mokoagow M.I.	Medicine (2021) 100:12 (e25173). Date of Publication: 26 Mar 2021			DUPLICATE
Secondary infections in mechanically ventilated patients with COVID-19: An overlooked matter?	Suarez-de-la-Rica A., Serrano P., De-la-Oliva R., Sánchez-Díaz P., Molinero P., Falces-Romero I., Ferrando C., Rello J., Maseda E.	Revista espanola de quimioterapia : publicacion oficial de la Sociedad Espanola de Quimioterapia (2021). Date of Publication: 23 Mar 2021			DUPLICATE
On the SARS-CoV-2 “Variolation Hypothesis”: No Association Between Viral Load of Index Cases and COVID-19 Severity of Secondary Cases	Trunfio M., Longo B.M., Alladio F., Venuti F., Cerutti F., Ghisetti V., Bonora S., Di Perri G., Calcagno A.	Frontiers in Microbiology (2021) 12 Article Number: 646679. Date of Publication: 16 Mar 2021			NO
A modified minimal contact COVID-19 workflow allows for safe, remote, parenteral nutrition prescribing in non-critically ill patients	Salazar E., Yen P.B., Ye C.L., Boo T.L., Wen Y.P., Chuen M.C.C.	JPEN. Journal of parenteral and enteral nutrition (2021). Date of Publication: 10 Mar 2021			DUPLICATE
Seasonal variation in airborne infection risk in schools due to changes in ventilation inferred from monitored carbon dioxide	Vouriot C.V.M., Burridge H.C., Noakes C.J., Linden P.F.	Indoor air (2021). Date of Publication: 8 Mar 2021			NO
Bacillus Calmette-Guerin Vaccine and Nonspecific Immunity	Parmar K., Siddiqui A., Nugent K.	The American journal of the medical sciences (2021). Date of Publication: 8 Mar 2021			NO
Central Venous Catheter Insertion in the Prone Position—A Last Resort in Critically Ill COVID-19 Patients	Yang M.X., Ng P.K.	Journal of Intensive Care Medicine (2021) 36:3 (373-375). Date of Publication: 1 Mar 2021			NO
Efficacy of tocilizumab in COVID-19: A systematic review and meta-analysis	Aziz M., Haghbin H., Abu Sitta E., Nawras Y., Fatima R., Sharma S., Lee-Smith W., Duggan J., Kammeyer J.A., Hanrahan J., Assaly R.	Journal of Medical Virology (2021) 93:3 (1620-1630). Date of Publication: 1 Mar 2021			NO
Clinical features and outcomes of adults with coronavirus disease 2019: A systematic review and pooled analysis of the literature	Bennett S., Tafuro J., Mayer J., Darlington D., Wong C.W., Muntean E.-A., Wong N., Mallen C., Kwok C.S.	International Journal of Clinical Practice (2021) 75:3 Article Number: e13725. Date of Publication: 1 Mar 2021			YES	NO	REVIEW
A Measured Approach to Inpatient Ophthalmologic Screening in the COVID-19 Era: A Multicenter Perspective	Nanda T., Bond J.B., Chen R.W.S., Bearelly S., Russell Day H., Cioffi G.A., Handa J.T., Fernando Arevalo J., Donahue S.P., Breazzano M.P.	Ophthalmology (2021) 128:3 (346-348). Date of Publication: 1 Mar 2021			NO
Evaluation of 17 patients with COVID-19 pneumonia treated with anakinra according to HScore, SOFA, MuLBSTA, and Brescia-COVID respiratory severity scale (BCRSS) scoring systems	Erden A., Ozdemir B., Karakas O., Mutlu N.M., Izdes S., Kalem A.K., Bilir Y.A., Aypak A., Akinci E., Guner R., Kucuksahin O.	Journal of Medical Virology (2021) 93:3 (1532-1537). Date of Publication: 1 Mar 2021			DUPLICATE
Nosocomial infections associated to COVID-19 in the intensive care unit: clinical characteristics and outcome	Bardi T., Pintado V., Gomez-Rojo M., Escudero-Sanchez R., Azzam Lopez A., Diez-Remesal Y., Martinez Castro N., Ruiz-Garbajosa P., Pestaña D.	European Journal of Clinical Microbiology and Infectious Diseases (2021) 40:3 (495-502). Date of Publication: 1 Mar 2021			DUPLICATE
Secondary infections in patients hospitalized with COVID-19: incidence and predictive factors	Ripa M., Galli L., Poli A., Oltolini C., Spagnuolo V., Mastrangelo A., Muccini C., Monti G., De Luca G., Landoni G., Dagna L., Clementi M., Rovere Querini P., Ciceri F., Tresoldi M., Lazzarin A., Zangrillo A., Scarpellini P., Castagna A., Andolina A., Redaelli M.B., Bigai G., Bigoloni A., Borio G., Bossolasco S., Bruzzesi E., Calabrò M.G., Calvisi S., Campochiaro C., Canetti D., Canti V., Castell…	Clinical Microbiology and Infection (2021) 27:3 (451-457). Date of Publication: 1 Mar 2021			DUPLICATE
An Additional Perspective on Proton Pump Inhibitors as Risk Factors for COVID-19	Homolak J., Kodvanj I., Trkulja V.	Clinical Drug Investigation (2021) 41:3 (287-289). Date of Publication: 1 Mar 2021			NO
Living the SARS-CoV-2 pandemic in Turkey	Çağdaş D.	Nature Immunology (2021) 22:3 (260). Date of Publication: 1 Mar 2021			NO
Radiological, epidemiological and clinical patterns of pulmonary viral infections	Stefanidis K., Konstantelou E., Yusuf G.T., Oikonomou A., Tavernaraki K., Karakitsos D., Loukides S., Vlahos I.	European Journal of Radiology (2021) 136 Article Number: 109548. Date of Publication: 1 Mar 2021			NO
Oral probiotics in coronavirus disease 2019: connecting the gut–lung axis to viral pathogenesis, inflammation, secondary infection and clinical trials	Baindara P., Chakraborty R., Holliday Z.M., Mandal S.M., Schrum A.G.	New Microbes and New Infections (2021) 40 Article Number: 100837. Date of Publication: 1 Mar 2021			YES	NO	NO DATA
Predictors and outcomes of healthcare-associated infections in COVID-19 patients	Kumar G., Adams A., Hererra M., Rojas E.R., Singh V., Sakhuja A., Meersman M., Dalton D., Kethireddy S., Nanchal R., Guddati A.K.	International Journal of Infectious Diseases (2021) 104 (287-292). Date of Publication: 1 Mar 2021			YES	YES
Quarantine and testing strategies in contact tracing for SARS-CoV-2: a modelling study	Quilty B.J., Clifford S., Hellewell J., Russell T.W., Kucharski A.J., Flasche S., Edmunds W.J., Atkins K.E., Foss A.M., Waterlow N.R., Abbas K., Lowe R., Pearson C.A.B., Funk S., Rosello A., Knight G.M., Bosse N.I., Procter S.R., Gore-Langton G.R., Showering A., Munday J.D., Sherratt K., Jombart T., Nightingale E.S., Liu Y., Jarvis C.I., Medley G., Brady O., Gibbs H.P., Simons D., Williams J., Tu…	The Lancet Public Health (2021) 6:3 (e175-e183). Date of Publication: 1 Mar 2021			NO
Extracorporeal immune modulation in COVID-19 induced immune dysfunction and secondary infections: The role of oXiris® membrane	Cascarano L., Cutuli S.L., Udi G.P., Tan Zarella E.S., Carelli S., Anzellotti G., Grieco D.L., De Pascale G., Antonelli M.	Minerva Anestesiologica (2021) 87:3 (384-385). Date of Publication: 1 Mar 2021			YES	NO	CASE REPORT
Early identification of patients with severe COVID-19 at increased risk of in-hospital death: A multicenter case-control study in Wuhan	Zhou W., Liu Y., Xu B., Wang S., Li S., Liu H., Huang Z., Luo Y., Hu M., Wu W., Zhang Z., Long X., Zou W., Bian Y., Zou X., Elliott M., Yue L., Deng H., Chen H., Gao X., Wu Y., Fang M., Zhang B., Gao Y.	Journal of Thoracic Disease (2021) 13:3 (1380-1395). Date of Publication: 1 Mar 2021			YES	NO	POPULATION NOT RELEVANT
Containment of COVID-19: Simulating the impact of different policies and testing capacities for contact tracing, testing, and isolation	Fiore V.G., DeFelice N., Glicksberg B.S., Perl O., Shuster A., Kulkarni K., O'Brien M., Andrea Pisauro M., Chung D., Gu X.	PLoS ONE (2021) 16:3 March 2021 Article Number: e0247614. Date of Publication: 1 Mar 2021			DUPLICATE
Phenotype, Susceptibility, Autoimmunity, and Immunotherapy Between Kawasaki Disease and Coronavirus Disease-19 Associated Multisystem Inflammatory Syndrome in Children	Chen M.-R., Kuo H.-C., Lee Y.-J., Chi H., Li S.C., Lee H.-C., Yang K.D.	Frontiers in Immunology (2021) 12 Article Number: 632890. Date of Publication: 26 Feb 2021			YES	NO	POPULATION NOT RELEVANT
COVID-19 Impairs Immune Response to Candida albicans	Moser D., Biere K., Han B., Hoerl M., Schelling G., Choukér A., Woehrle T.	Frontiers in Immunology (2021) 12 Article Number: 640644. Date of Publication: 26 Feb 2021			NO
SARS-CoV-2-Specific Memory T Lymphocytes From COVID-19 Convalescent Donors: Identification, Biobanking, and Large-Scale Production for Adoptive Cell Therapy	Ferreras C., Pascual-Miguel B., Mestre-Durán C., Navarro-Zapata A., Clares-Villa L., Martín-Cortázar C., De Paz R., Marcos A., Vicario J.L., Balas A., García-Sánchez F., Eguizabal C., Solano C., Mora-Rillo M., Soria B., Pérez-Martínez A.	Frontiers in Cell and Developmental Biology (2021) 9 Article Number: 620730. Date of Publication: 25 Feb 2021			NO
Case Report: Identification of SARS-CoV-2 in Cerebrospinal Fluid by Ultrahigh-Depth Sequencing in a Patient With Coronavirus Disease 2019 and Neurological Dysfunction	Xiang P., Xu X., Lu X., Gao L., Wang H., Li Z., Xiong H., Li R., Xiong Y., Pu L., Qin T., Jin F., Ren H., Li C., Yang J., Zhang M., Gong J., Chen X., Zheng H., Tan J., Sun Y., Zhao F., Hou X., Liu Y., Guo H., Hao J., Kan B., Zhou H., Wang Y., Liu J.	Frontiers in Medicine (2021) 8 Article Number: 629828. Date of Publication: 22 Feb 2021			NO
Risk of acute deterioration and care complexity individual factors associated with health outcomes in hospitalised patients with COVID-19: A multicentre cohort study	Adamuz J., González-Samartino M., Jiménez-Martínez E., Tapia-Pérez M., López-Jiménez M.-M., Rodríguez-Fernández H., Castro-Navarro T., Zuriguel-Pérez E., Carratala J., Juvé-Udina M.-E.	BMJ Open (2021) 11:2 Article Number: e041726. Date of Publication: 17 Feb 2021			NO
Impact of the Covid-19 pandemic on perinatal mental health (Riseup-PPD-COVID-19): protocol for an international prospective cohort study	Motrico E., Bina R., Domínguez-Salas S., Mateus V., Contreras-García Y., Carrasco-Portiño M., Ajaz E., Apter G., Christoforou A., Dikmen-Yildiz P., Felice E., Hancheva C., Vousoura E., Wilson C.A., Buhagiar R., Cadarso-Suárez C., Costa R., Devouche E., Ganho-Ávila A., Gómez-Baya D., Gude F., Hadjigeorgiou E., Levy D., Osorio A., Rodriguez M.F., Saldivia S., González M.F., Mattioli M., Mesquita A.	BMC public health (2021) 21:1 (368). Date of Publication: 17 Feb 2021			DUPLICATE
Multidrug-Resistant Infections and Outcome of Critically Ill Patients with Coronavirus Disease 2019: A Single Center Experience	Karruli A., Boccia F., Gagliardi M., Patauner F., Ursi M.P., Sommese P., De Rosa R., Murino P., Ruocco G., Corcione A., Andini R., Zampino R., Durante-Mangoni E.	Microbial drug resistance (Larchmont, N.Y.) (2021). Date of Publication: 17 Feb 2021			YES	YES
Population Bottlenecks and Intra-host Evolution During Human-to-Human Transmission of SARS-CoV-2	Wang D., Wang Y., Sun W., Zhang L., Ji J., Zhang Z., Cheng X., Li Y., Xiao F., Zhu A., Zhong B., Ruan S., Li J., Ren P., Ou Z., Xiao M., Li M., Deng Z., Zhong H., Li F., Wang W.-J., Zhang Y., Chen W., Zhu S., Xu X., Jin X., Zhao J., Zhong N., Zhang W., Zhao J., Li J., Xu Y.	Frontiers in Medicine (2021) 8 Article Number: 585358. Date of Publication: 15 Feb 2021			NO
A longitudinal study on the COVID-19 pandemic and its divergent effects on social participation and mental health across different study groups with and without mental disorders	Mergel E., Schützwohl M.	Social psychiatry and psychiatric epidemiology (2021). Date of Publication: 10 Feb 2021			DUPLICATE
A SARS-CoV-2 Cluster in an Acute Care Hospital	Klompas M., Baker M.A., Rhee C., Tucker R., Fiumara K., Griesbach D., Bennett-Rizzo C., Salmasian H., Wang R., Wheeler N., Gallagher G.R., Lang A.S., Fink T., Baez S., Smole S., Madoff L., Goralnick E., Resnick A., Pearson M., Britton K., Sinclair J., Morris C.A.	Annals of internal medicine (2021). Date of Publication: 9 Feb 2021			NO
The Importance of Understanding the Stages of COVID-19 in Treatment and Trials	Griffin D.O., Brennan-Rieder D., Ngo B., Kory P., Confalonieri M., Shapiro L., Iglesias J., Dube M., Nanda N., In G.K., Arkfeld D., Chaudhary P., Campese V.M., Hanna D.L., Sawcer D., Ehresmann G., Peng D., Smorgorzewski M., Amstrong A., Vinjevoll E.H., Dasgupta R., Sattler F.R., Mussini C., Mitjà O., Soriano V., Peschanski N., Hayem G., Piccirillo M.C., Lobo-Ferreira A., Rivero I.B., Hung I.F.H.,…	AIDS reviews (2021) 23:1 (40-47). Date of Publication: 8 Feb 2021			DUPLICATE
Dengue outbreak is a global recurrent crisis: Review of the literature	Araf Y., Ullah M.A., Faruqui N.A., Mowna S.A., Prium D.H., Sarkar B.	Electronic Journal of General Medicine (2021) 18:1 (1-20) Article Number: em267. Date of Publication: 1 Feb 2021			NO
Evolution of antimicrobial consumption during the first wave of covid-19 pandemic	Grau S., Echeverria-Esnal D., Gómez-Zorrilla S., Navarrete-Rouco M.E., Masclans J.R., Espona M., Gracia-Arnillas M.P., Duran X., Comas M., Horcajada J.P., Ferrández O.	Antibiotics (2021) 10:2 (1-10) Article Number: 132. Date of Publication: 1 Feb 2021			NO
Ceftobiprole perspective: Current and potential future indications	Lupia T., Pallotto C., Corcione S., Boglione L., De Rosa F.G.	Antibiotics (2021) 10:2 (1-11) Article Number: 170. Date of Publication: 1 Feb 2021			NO
Covid-19: Questions of antimicrobial resistance	Dutta S., Haque M.	Bangladesh Journal of Medical Science (2021) 20:2 (221-227). Date of Publication: 1 Feb 2021			NO
Antimicrobial resistance patterns and antibiotic use during hospital conversion in the COVID-19 pandemic	Martinez-Guerra B.A., Gonzalez-Lara M.F., de-Leon-Cividanes N.A., Tamez-Torres K.M., Roman-Montes C.M., Rajme-Lopez S., Villalobos-Zapata G.I., Lopez-Garcia N.I., Martínez-Gamboa A., Sifuentes-Osornio J., Ortiz-Brizuela E., Ochoa-Hein E., Galindo-Fraga A., Bobadilla-del-Valle M., Ponce-de-León A.	Antibiotics (2021) 10:2 (1-9) Article Number: 182. Date of Publication: 1 Feb 2021			DUPLICATE
Considerations on oral manifestations of COVID-19	de Sousa F.A.C.G., Paradella T.C.	Journal of Medical Virology (2021) 93:2 (667-668). Date of Publication: 1 Feb 2021			NO
Clinical characteristics, outcomes and prognosticators in adult patients hospitalized with COVID-19	Gavin W., Campbell E., Zaidi S.-A., Gavin N., Dbeibo L., Beeler C., Kuebler K., Abdel-Rahman A., Luetkemeyer M., Kara A.	American Journal of Infection Control (2021) 49:2 (158-165). Date of Publication: 1 Feb 2021			NO
Incidence and treatment of arrhythmias secondary to coronavirus infection in humans: A systematic review	Malaty M., Kayes T., Amarasekera A.T., Kodsi M., MacIntyre C.R., Tan T.C.	European Journal of Clinical Investigation (2021) 51:2 Article Number: e13428. Date of Publication: 1 Feb 2021			NO
Comparative effectiveness of Lopinavir/Ritonavir-based regimens in COVID-19	Qu J., Li G.-H., Wang J.-J., He G.-F., Huang J.-J., Chen Y., Qu Q., Chen X.-Y., Lu Q.	Clinical and Experimental Pharmacology and Physiology (2021) 48:2 (203-210). Date of Publication: 1 Feb 2021			NO
Systematic Review of COVID-19 Related Myocarditis: Insights on Management and Outcome	Sawalha K., Abozenah M., Kadado A.J., Battisha A., Al-Akchar M., Salerno C., Hernandez-Montfort J., Islam A.M.	Cardiovascular Revascularization Medicine (2021) 23 (107-113). Date of Publication: 1 Feb 2021			NO
COVID-19 and the second wave during autumn: preventive strategies in cardiac and thoracic surgery divisions	Donatelli F., Miceli A., Cirri S., Coscioni E., Napoli C.	European Surgery - Acta Chirurgica Austriaca (2021) 53:1 (37-39). Date of Publication: 1 Feb 2021			NO
Systemic inflammation as fuel for acute liver injury in COVID-19	Effenberger M., Grander C., Grabherr F., Griesmacher A., Ploner T., Hartig F., Bellmann-Weiler R., Joannidis M., Zoller H., Weiss G., Adolph T.E., Tilg H.	Digestive and Liver Disease (2021) 53:2 (158-165). Date of Publication: 1 Feb 2021			NO
Covid and cholesterol (C&C): Something to worry about or much ado about nothing?	Garg H., Khanna P.	Trends in Anaesthesia and Critical Care (2021) 36 (39-40). Date of Publication: 1 Feb 2021			NO
Low incidence of co-infection, but high incidence of ICU-acquired infections in critically ill patients with COVID-19	Soriano M.C., Vaquero C., Ortiz-Fernández A., Caballero A., Blandino-Ortiz A., de Pablo R.	Journal of Infection (2021) 82:2 (e20-e21). Date of Publication: 1 Feb 2021			DUPLICATE
Myocardial injury in a patient with severe coronavirus disease: A case report	Nakamura Y., Shimizu M., Yamaki T., Kushimoto K., Yamashita A., Hayase K., Yamazaki M., Hashimoto S., Ohta B.	Journal of Infection and Chemotherapy (2021) 27:2 (364-368). Date of Publication: 1 Feb 2021			NO
Our insight about Mukhtar et al.’s outcome of non-invasive ventilation in COVID-19 critically ill patients	Karim H.M.R., Esquinas A.M.	Anaesthesia Critical Care and Pain Medicine (2021) 40:1 Article Number: 100781. Date of Publication: 1 Feb 2021			NO
COVID-19 increased the risk of ICU-acquired bloodstream infections: a case–cohort study from the multicentric OUTCOMEREA network	Buetti N., Ruckly S., de Montmollin E., Reignier J., Terzi N., Cohen Y., Shiami S., Dupuis C., Timsit J.-F.	Intensive Care Medicine (2021) 47:2 (180-187). Date of Publication: 1 Feb 2021			DUPLICATE
Heterotopic ossification post COVID-19: Report of two cases	Aziz A., Choudhari R., Alexander A.J., Allam E.	Radiology Case Reports (2021) 16:2 (404-409). Date of Publication: 1 Feb 2021			NO
Anakinra combined with methylprednisolone in patients with severe COVID-19 pneumonia and hyperinflammation: An observational cohort study	Bozzi G., Mangioni D., Minoia F., Aliberti S., Grasselli G., Barbetta L., Castelli V., Palomba E., Alagna L., Lombardi A., Ungaro R., Agostoni C., Baldini M., Blasi F., Cesari M., Costantino G., Fracanzani A.L., Montano N., Monzani V., Pesenti A., Peyvandi F., Sottocorno M., Muscatello A., Filocamo G., Gori A., Bandera A.	Journal of Allergy and Clinical Immunology (2021) 147:2 (561-566.e4). Date of Publication: 1 Feb 2021			NO
COVID-19: A PCR-defined pandemic	Velavan T.P., Meyer C.G.	International Journal of Infectious Diseases (2021) 103 (278-279). Date of Publication: 1 Feb 2021			NO
Tocilizumab in the treatment of critical COVID-19 pneumonia: A retrospective cohort study of mechanically ventilated patients	Fisher M.J., Marcos Raymundo L.A., Monteforte M., Taub E.M., Go R.	International Journal of Infectious Diseases (2021) 103 (536-539). Date of Publication: 1 Feb 2021			DUPLICATE
A reflection of 2020: Reviewers, metrics and Editor's pick	Mitchell B.G.	Infection, Disease and Health (2021) 26:1 (1-2). Date of Publication: 1 Feb 2021			NO
Is the risk of COVID-19 contraction increased in patients with epilepsy?	Asadi-Pooya A.A., Shahisavandi M., Sadeghian S., Nezafat A., Nabavizadeh S.A., Barzegar Z.	Epilepsy and Behavior (2021) 115 Article Number: 107734. Date of Publication: 1 Feb 2021			NO
Eosinopenia <100/μL as a marker of active COVID-19: An observational prospective study	Outh R., Boutin C., Gueudet P., Suzuki M., Saada M., Aumaître H.	Journal of Microbiology, Immunology and Infection (2021) 54:1 (61-68). Date of Publication: 1 Feb 2021			NO
Characteristics and outcomes of coronavirus disease 2019 (COVID-19) in critically ill pediatric patients admitted to the intensive care unit: A multicenter retrospective cohort study	Alfraij A., Bin Alamir A.A., Al-Otaibi A.M., Alsharrah D., Aldaithan A., Kamel A.M., Almutairi M., Alshammari S., Almazyad M., Macarambon J.M., Alghounaim M.	Journal of Infection and Public Health (2021) 14:2 (193-200). Date of Publication: 1 Feb 2021			NO
Safety and Efficacy of Bronchoscopy in Critically Ill Patients With Coronavirus Disease 2019	Chang S.H., Jiang J., Kon Z.N., Williams D.M., Geraci T.C., Smith D.E., Cerfolio R.J., Zervos M., Bizekis C.	Chest (2021) 159:2 (870-872). Date of Publication: 1 Feb 2021			NO
Occurrence of invasive pulmonary fungal infections in patients with severe COVID-19 admitted to the ICU	Fekkar A., Lampros A., Mayaux J., Poignon C., Demeret S., Constantin J.-M., Marcelin A.-G., Monsel A., Luyt C.-E., Blaize M.	American Journal of Respiratory and Critical Care Medicine (2021) 203:3 (307-317). Date of Publication: 1 Feb 2021			DUPLICATE
Carbapenemase-producing Enterobacterales causing secondary infections during the COVID-19 crisis at a New York City hospital	Gomez-Simmonds A., Annavajhala M.K., McConville T.H., Dietz D.E., Shoucri S.M., Laracy J.C., Rozenberg F.D., Nelson B., Greendyke W.G., Furuya E.Y., Whittier S., Uhlemann A.-C.	Journal of Antimicrobial Chemotherapy (2021) 76:2 (380-384). Date of Publication: 1 Feb 2021			YES	NO	DESIGN NOT RELEVANT
Susceptibility to SARS-CoV-2 Infection among Children and Adolescents Compared with Adults: A Systematic Review and Meta-Analysis	Viner R.M., Mytton O.T., Bonell C., Melendez-Torres G.J., Ward J., Hudson L., Waddington C., Thomas J., Russell S., Van Der Klis F., Koirala A., Ladhani S., Panovska-Griffiths J., Davies N.G., Booy R., Eggo R.M.	JAMA Pediatrics (2021) 175:2 (143-156). Date of Publication: 1 Feb 2021			NO
Potential for bacteriophage therapy for Staphylococcus aureus pneumonia with influenza A coinfection	Speck P.G., Warner M.S., Bihari S., Bersten A.D., Mitchell J.G., Tucci J., Gordon D.L.	Future Microbiology (2021) 16:3 (175-184). Date of Publication: 1 Feb 2021			NO
Secondary infection rates and antibiotic prescribing in a COVID-19 HDU population	Zhang S.H., Bickler G., Porter B., Hallifax R., Rahman N., Flight W.	Thorax (2021) 76:SUPPL 1 (A195). Date of Publication: 1 Feb 2021			YES	NO	ABSTRACT
Secondary attack rate in household contacts of COVID-19 Paediatric index cases: a study from Western India	Shah K., Kandre Y., Mavalankar D.	Journal of public health (Oxford, England) (2021). Date of Publication: 18 Jan 2021			DUPLICATE
Clinical characteristics of several patients with coronavirus disease 2019 in Lanzhou City	Feng T., Yue H., Pu J., Hu J., Wang X., Lu W., Li L., Liu W., Bai X.	Journal of Xi'an Jiaotong University (Medical Sciences) (2021) 42:1 (113-117). Date of Publication: 5 Jan 2021			NO
A rapid response and treatment service for care homes: a case study	Waldon M.	British journal of community nursing (2021) 26:1 (6-12). Date of Publication: 2 Jan 2021			DUPLICATE
SARS-CoV-2 was found in the bile juice from a patient with severe COVID-19	Han D., Fang Q., Wang X.	Journal of Medical Virology (2021) 93:1 (102-104). Date of Publication: 1 Jan 2021			NO
Treatment with proton pump inhibitors increases the risk of secondary infections and ARDS in hospitalized patients with COVID-19: coincidence or underestimated risk factor?	Luxenburger H., Sturm L., Biever P., Rieg S., Duerschmied D., Schultheiss M., Neumann-Haefelin C., Thimme R., Bettinger D.	Journal of Internal Medicine (2021) 289:1 (121-124). Date of Publication: 1 Jan 2021			YES	NO	POPULATION NOT RELEVANT
Covid-19 and renal diseases: An update	Bitencourt L., Pedrosa A.L., de Brito S.B.C.S., Fróes A.C.F., de Carvalho S.T., Fonseca G.G., Ferreira G.C., Fradico P.F., Simões E Silva A.C.	Current Drug Targets (2021) 22:1 (52-67). Date of Publication: 2021			NO
Covid-19: Is reinfection possible?	Costa A.O.C., Neto H.C.A., Nunes A.P.L., de Castro R.D., de Almeida R.N.	EXCLI Journal (2021) 20 (522-536). Date of Publication: 2021			NO
The association between obesity and severity in patients with coronavirus disease 2019: A retrospective, single-center study, Wuhan	Zhang J., Xu Y., Shen B., He H., Liu M., Zhao M., Liu J., Xu S., Pan W., Ye J., Wang Z., Ye D., Liu M., Li D., Luo Z., Feng Y., Wang M., Wan J.	International Journal of Medical Sciences (2021) 18:8 (1768-1777). Date of Publication: 2021			NO
Increase in community acquired s. aureus bloodstream infection associated with the sars-cov-2 public health emergency	Houlihan E., Hanahoe B., Vellinga A., Cormican M.	Irish Medical Journal (2021) 114:3 Article Number: P305. Date of Publication: 2021			YES	NO	DESIGN NOT RELEVANT
Cytokine release syndrome-associated encephalopathy in patients with COVID-19	Perrin P., Collongues N., Baloglu S., Bedo D., Bassand X., Lavaux T., Gautier-Vargas G., Keller N., Kremer S., Fafi-Kremer S., Moulin B., Benotmane I., Caillard S.	European Journal of Neurology (2021) 28:1 (248-258). Date of Publication: 1 Jan 2021			NO
Is recurrence possible in coronavirus disease 2019 (COVID-19)? Case series and systematic review of literature	Gidari A., Nofri M., Saccarelli L., Bastianelli S., Sabbatini S., Bozza S., Camilloni B., Fusco-Moffa I., Monari C., De Robertis E., Mencacci A., Francisci D.	European Journal of Clinical Microbiology and Infectious Diseases (2021) 40:1. Date of Publication: 1 Jan 2021			NO
Use of proton pump inhibitors and risk of adverse clinical outcomes from COVID-19: a meta-analysis	Kow C.S., Hasan S.S.	Journal of Internal Medicine (2021) 289:1 (125-128). Date of Publication: 1 Jan 2021			NO
Comorbidities and the COVID-19 pandemic dynamics in Africa	Anjorin A.A., Abioye A.I., Asowata O.E., Soipe A., Kazeem M.I., Adesanya I.O., Raji M.A., Adesanya M., Oke F.A., Lawal F.J., Kasali B.A., Omotayo M.O.	Tropical Medicine and International Health (2021) 26:1 (2-13). Date of Publication: 1 Jan 2021			YES	NO	REVIEW
Efficacy of corticosteroid treatment for hospitalized patients with severe COVID-19: a multicentre study	Bartoletti M., Marconi L., Scudeller L., Pancaldi L., Tedeschi S., Giannella M., Rinaldi M., Bussini L., Valentini I., Ferravante A.F., Potalivo A., Marchionni E., Fornaro G., Pascale R., Pasquini Z., Puoti M., Merli M., Barchiesi F., Volpato F., Rubin A., Saracino A., Tonetti T., Gaibani P., Ranieri V.M., Viale P., Cristini F.	Clinical Microbiology and Infection (2021) 27:1 (105-111). Date of Publication: 1 Jan 2021			NO
Understanding the role of bacterial and fungal infection in COVID-19	Rawson T.M., Wilson R.C., Holmes A.	Clinical Microbiology and Infection (2021) 27:1 (9-11). Date of Publication: 1 Jan 2021			YES	NO	COMMENTARY
Recommendations for antibacterial therapy in adults with COVID-19 – an evidence based guideline	Sieswerda E., de Boer M.G.J., Bonten M.M.J., Boersma W.G., Jonkers R.E., Aleva R.M., Kullberg B.-J., Schouten J.A., van de Garde E.M.W., Verheij T.J., van der Eerden M.M., Prins J.M., Wiersinga W.J.	Clinical Microbiology and Infection (2021) 27:1 (61-66). Date of Publication: 1 Jan 2021			YES	NO	GUIDELINES
COVID-19: looking beyond the peak. Challenges and tips for radiologists in follow-up of a novel patient cohort	McStay R., Johnstone A., Hare S.S., Jacob J., Nair A., Rodrigues J.C.L., Edey A., Robinson G.	Clinical Radiology (2021) 76:1 (74.e1-74.e14). Date of Publication: 1 Jan 2021			NO
Infectious Disease Complications in Patients with Cancer	Seo S.K., Liu C., Dadwal S.S.	Critical Care Clinics (2021) 37:1 (69-84). Date of Publication: 1 Jan 2021			NO
Potential Influence of Helminth Molecules on COVID-19 Pathology	Siles-Lucas M., González-Miguel J., Geller R., Sanjuan R., Pérez-Arévalo J., Martínez-Moreno Á.	Trends in Parasitology (2021) 37:1 (11-14). Date of Publication: 1 Jan 2021			NO
Compassionate use of tocilizumab in severe SARS-CoV2 pneumonia	Górgolas Hernández-Mora M., Cabello Úbeda A., Prieto-Pérez L., Villar Álvarez F., Álvarez Álvarez B., Rodríguez Nieto M.J., Carrillo Acosta I., Fernández Ormaechea I., Al-Hayani A.W.M., Carballosa P., Calpena Martínez S., Ezzine F., Castellanos González M., Naya A., López De Las Heras M., Rodríguez Guzmán M.J., Cordero Guijarro A., Broncano Lavado A., Macías Valcayo A., Martín García M., Bécares …	International Journal of Infectious Diseases (2021) 102 (303-309). Date of Publication: 1 Jan 2021			NO
Risk factors for death in adult COVID-19 patients: Frailty predicts fatal outcome in older patients	Tehrani S., Killander A., Åstrand P., Jakobsson J., Gille-Johnson P.	International Journal of Infectious Diseases (2021) 102 (415-421). Date of Publication: 1 Jan 2021			YES	NO	POPULATION NOT RELEVANT
ICU-acquired bloodstream infections in critically ill patients with COVID-19	Kokkoris S., Papachatzakis I., Gavrielatou E., Ntaidou T., Ischaki E., Malachias S., Vrettou C., Nichlos C., Kanavou A., Zervakis D., Perivolioti E., Ranellou K., Argyropoulou A., Zakynthinos S., Kotanidou A., Routsi C.	Journal of Hospital Infection (2021) 107 (95-97). Date of Publication: 1 Jan 2021			DUPLICATE
Central line-associated bloodstream infections in hemodialysis patients in the COVID-19 era	Esposito P., Civati A., Picciotto D., Falqui V., Conti N., Russo E., Viazzi F.	Hemodialysis International (2021). Date of Publication: 2021			YES	NO	POPULATION NOT RELEVANT
Spread of OXA-48-producing Klebsiella pneumoniae among COVID-19-infected patients: The storm after the storm	García-Meniño I., Forcelledo L., Rosete Y., García-Prieto E., Escudero D., Fernández J.	Journal of Infection and Public Health (2021) 14:1 (50-52). Date of Publication: 1 Jan 2021			DUPLICATE
Bacterial pneumonia complicating SARS-COV-2: Computed tomography aspects	Abovich Yu.A., Bronov O.Yu., Gusarov V.G., Teplykh B.A., Kamyshova D.A., Solomannikov V.M.	Russian Electronic Journal of Radiology (2021) 10:4 (21-35). Date of Publication: 2021			NO
Pharmacotherapeutic modifications in cardiopulmonary patients during COVID-19 outbreak	Khan I.A.	Journal of the College of Physicians and Surgeons Pakistan (2021) 30:10 (S132-S133). Date of Publication: 2021			NO
SARS-CoV-2 superspreading in cities vs the countryside	Eilersen A., Sneppen K.	APMIS (2021). Date of Publication: 2021			NO
Effect of a genetically engineered interferon-alpha versus traditional interferon-alpha in the treatment of moderate-to-severe COVID-19: a randomised clinical trial	Li C., Luo F., Liu C., Xiong N., Xu Z., Zhang W., Yang M., Wang Y., Liu D., Yu C., Zeng J., Zhang L., Li D., Liu Y., Feng M., Liu R., Mei J., Deng S., Zeng Z., He Y., Liu H., Shi Z., Duan M., Kang D., Liao J., Li W., Liu L.	Annals of Medicine (2021) 53:1 (391-401). Date of Publication: 2021			NO
Childhood tuberculosis in high burden settings	Togun T.	EBioMedicine (2021) 63 Article Number: 103181. Date of Publication: 1 Jan 2021			NO
Retrospective survey from vascular access team Lombardy net in COVID-19 era	Antonio G., Davide V., Marco G., Francesca L., Francesco C., Chiara C., Antonio C., Cremonesi N., Davide M., Giuseppe C., Chiara F., Riccardo D., Anna R., Maria Chiara A., Franco V., Mara Dina L., Stefano E., Andrea C., Alberto L., Stefano P., Monica B., Davide G.	Journal of Vascular Access (2021). Date of Publication: 2021			DUPLICATE
Corticosteroids and secondary infections: An insight into coronavirus disease-2019	Neela B., Jakkula S., Mujeebuddin, Gaur R.P.	Asian Journal of Pharmaceutical and Clinical Research (2021) 14:1 (36-47). Date of Publication: 1 Jan 2021			YES	NO	POPULATION NOT RELEVANT
Second COVID-19 infection in a patient with multiple myeloma in Brazil – reinfection or reactivation?	Bellesso M., Bruniera F.R., Trunkel A.T., Nicodemo I.P.	Hematology, Transfusion and Cell Therapy (2021) 43:1 (109-111). Date of Publication: 1 Jan 2021			NO
Blood glucose levels should be considered as a new vital sign indicative of prognosis during hospitalization	Kesavadev J., Misra A., Saboo B., Aravind S.R., Hussain A., Czupryniak L., Raz I.	Diabetes and Metabolic Syndrome: Clinical Research and Reviews (2021) 15:1 (221-227). Date of Publication: 1 Jan 2021			NO
COVID-19 in hemodialysis patients: a single-center experience in Istanbul	Kocak S.Y., Kayalar A.O., Karaosmanoglu H.K., Yilmaz M.	International Urology and Nephrology (2021). Date of Publication: 2021			DUPLICATE
State-of-the-art review of secondary pulmonary infections in patients with COVID-19 pneumonia	Chong W.H., Saha B.K., Ananthakrishnan Ramani, Chopra A.	Infection (2021). Date of Publication: 2021			DUPLICATE
Clinical manifestations of blood cell parameters and inflammatory factors in 92 patients with COVID-19	Deng R., Wang C., Ye Y., Gou L., Fu Z., Ye B., Shao F., Zhang X., Fu W., Xiao J., Li T., Qi H., Li C.	Annals of Translational Medicine (2021) 9:1 Article Number: 7765. Date of Publication: 1 Jan 2021			NO
Investigating and Improving the Accuracy of US Citizens' Beliefs about the COVID-19 Pandemic: Longitudinal Survey Study	Stekelenburg A.V., Schaap G., Veling H., Buijzen M.	Journal of Medical Internet Research (2021) 23:1 Article Number: 24069. Date of Publication: 1 Jan 2021			NO
Recurrent thrombosis of an arteriovenous fistula as a complication of COVID-19 in a chronic hemodialysis patient: A case report	Teixeira J.P., Combs S.A., Owen J.G.	Journal of Vascular Access (2021). Date of Publication: 2021			DUPLICATE
Symptoms and transmission of SARS-CoV-2 among children - Utah and Wisconsin, March-May 2020	Laws R.L., Chancey R.J., Rabold E.M., Chu V.T., Lewis N.M., Fajans M., Reses H.E., Duca L.M., Dawson P., Conners E.E., Gharpure R., Yin S., Buono S., Pomeroy M., Yousaf A.R., Owusu D., Wadhwa A., Pevzner E., Battey K.A., Njuguna H., Fields V.L., Salvatore P., O'Hegarty M., Vuong J., Gregory C.J., Banks M., Rispens J., Dietrich E., Marcenac P., Matanock A., Pray I., Westergaard R., Dasu T., Bhatta…	Pediatrics (2021) 147:1 Article Number: e2020027268. Date of Publication: 2021			DUPLICATE
Implications of the Emergence of a New Variant of SARS-CoV-2, VUI-202012/01	Rahimi F., Talebi Bezmin Abadi A.	Archives of Medical Research (2021). Date of Publication: 2021			DUPLICATE
Secondary infection with rhino-orbital cerebral mucormycosis associated with COVID-19	Dallalzadeh L.O., Ozzello D.J., Liu C.Y., Kikkawa D.O., Korn B.S.	Orbit (London) (2021). Date of Publication: 2021			DUPLICATE
Tocilizumab for the Treatment of COVID-19 among Hospitalized Patients: A Matched Retrospective Cohort Analysis	Ignatius E.H., Wang K., Karaba A., Robinson M., Avery R.K., Blair P., Chida N., Jain T., Petty B.G., Siddiqui Z., Melia M.T., Auwaerter P.G., Xu Y., Garibaldi B.T., Ignatius E.H.	Open Forum Infectious Diseases (2021) 8:1 Article Number: ofaa598. Date of Publication: 1 Jan 2021			DUPLICATE
Estimating the COVID-19 risk during the Hajj pilgrimage	Khan A., Lezor Bieh K., El-Ganainy A., Ghallab S., Assiri A., Jokhdar H.	Journal of Travel Medicine (2021) 27:8 (1-3). Date of Publication: 2021			NO
Sex tourism, disease migration and COVID-19: Lessons learnt and best practices moving forward	Hillis A., Leavey C., Kewley S., Church S., Van Hout M.C.	Journal of Travel Medicine (2021) 27:7 (1-2). Date of Publication: 2021			NO
SARS-CoV-2 infection: molecular mechanisms of severe outcomes to suggest therapeutics	Hartog N., Faber W., Frisch A., Bauss J., Bupp C.P., Rajasekaran S., Prokop J.W.	Expert Review of Proteomics (2021). Date of Publication: 2021			NO
Efficacy and safety of Tocilizumab in severe and critical COVID-19: A Systematic Review and Meta-Analysis	Rezaei S., Fatemi B., Karimi Majd Z., Minaei H., Peikanpour M., Anjidani N., Taheri A., Dastan F., Mosaed R.	Expert Review of Clinical Immunology (2021). Date of Publication: 2021			NO
Uncontrolled diabetes mellitus: A risk factor for post COVID fibrosis	Mrigpuri P., Sonal S., Spalgais S., Goel N., Menon B., Kumar R.	Monaldi Archives for Chest Disease (2021) 91:1 (26-27). Date of Publication: 1 Jan 2021			NO
Antimicrobial stewardship challenges and innovative initiatives in the acute hospital setting during the COVID-19 pandemic	Martin E., Philbin M., Hughes G., Bergin C., Fe Talento A.	Journal of Antimicrobial Chemotherapy (2021) 76:1 (272-275). Date of Publication: 2021			YES	NO	POPULATION NOT RELEVANT
The Impact of COVID-19 Outbreak on Nosocomial Infection Rate: A Case of Iran	Jabarpour M., Dehghan M., Afsharipour G., Hajipour Abaee E., Mangolian Shahrbabaki P., Ahmadinejad M., Maazallahi M.	Canadian Journal of Infectious Diseases and Medical Microbiology (2021) 2021 Article Number: 6650920. Date of Publication: 2021			DUPLICATE
Healthcare-associated infections studies project: An American Journal of Infection Control and National Healthcare Safety Network data quality collaboration	Watkins J., Gross C., Godfrey-Johnson D., Allen-Bridson K., Hebden J.N., Wright M.-O.	American Journal of Infection Control (2021). Date of Publication: 2021			DUPLICATE
A brief review on potential application of mesenchymal stem cell and secretome in combating mortality and morbidity in COVID-19 patients	Mahajan A., Bhattacharyya S.	Biomedical Journal (2021). Date of Publication: 2021			NO
Increased antimicrobial resistance during the COVID-19 pandemic	Lai C.-C., Chen S.-Y., Ko W.-C., Hsueh P.-R.	International Journal of Antimicrobial Agents (2021) Article Number: 106324. Date of Publication: 2021			DUPLICATE
Lessons from pathophysiology: Use of individualized combination treatments with immune interventional agents to tackle severe respiratory failure in patients with COVID-19	Dalekos G.N., Stefos A., Georgiadou S., Lygoura V., Michail A., Ntaios G., Samakidou A., Giannoulis G., Gabeta S., Vlychou M., Petinaki E., Leventogiannis K., Giamarellos-Bourboulis E.J., Gatselis N.K.	European Journal of Internal Medicine (2021). Date of Publication: 2021			NO
Bacterial and fungal coinfections in COVID-19 patients hospitalized during the New York City pandemic surge	Nori P., Cowman K., Chen V., Bartash R., Szymczak W., Madaline T., Punjabi Katiyar C., Jain R., Aldrich M., Weston G., Gialanella P., Corpuz M., Gendlina I., Guo Y.	Infection Control and Hospital Epidemiology (2021) 42:1 (84-88). Date of Publication: 1 Jan 2021			DUPLICATE
The Uncertain Role of Corticosteroids in the Treatment of COVID-19	Liou T.G., Adler F.R., Hatton N.D.	JAMA Internal Medicine (2021) 181:1 (139-140). Date of Publication: 1 Jan 2021			NO
The Uncertain Role of Corticosteroids in the Treatment of COVID-19	Ellsworth G.B., Glesby M.J., Gulick R.M.	JAMA Internal Medicine (2021) 181:1 (139-140). Date of Publication: 1 Jan 2021			NO
COVID-19 and Nurse-Sensitive Indicators: Using Performance Improvement Teams to Address Quality Indicators During a Pandemic	Stifter J., Sermersheim E., Ellsworth M., Dowding E., Day E., Silvestri K., Margwarth J., Korkmaz K., Walkowiak N., Boudreau L., Hernandez L., Harbert B., Ambutas S., Abraham A., Shaw P.	Journal of nursing care quality (2021) 36:1 (1-6). Date of Publication: 1 Jan 2021			DUPLICATE
Association between Early Treatment with Tocilizumab and Mortality among Critically Ill Patients with COVID-19	Gupta S., Wang W., Hayek S.S., Chan L., Mathews K.S., Melamed M.L., Brenner S.K., Leonberg-Yoo A., Schenck E.J., Radbel J., Reiser J., Bansal A., Srivastava A., Zhou Y., Finkel D., Green A., Mallappallil M., Faugno A.J., Zhang J., Velez J.C.Q., Shaefi S., Parikh C.R., Charytan D.M., Athavale A.M., Friedman A.N., Redfern R.E., Short S.A.P., Correa S., Pokharel K.K., Admon A.J., Donnelly J.P., Gers…	JAMA Internal Medicine (2021) 181:1 (41-51). Date of Publication: 1 Jan 2021			NO
Vitamin A in Resistance to and Recovery from Infection: Relevance to SARS-CoV2	Stephensen C.B., Lietz G.	British Journal of Nutrition (2021). Date of Publication: 2021			NO
Elevated secondary infection rates in patients with COVID-19 requiring extracorporeal membrane oxygenation	Marcus J.E., Sams V.G., Barsoumian A.E.	Infection Control and Hospital Epidemiology (2021). Date of Publication: 2021			DUPLICATE
COVID-19 Pandemic, CLABSI, and CAUTI: The Urgent Need to Refocus on Hardwiring Prevention Efforts	Fakih M.G., Bufalino A., Sturm L., Huang R.-H., Ottenbacher A., Saake K., Winegar A., Fogel R., Cacchione J.	Infection Control and Hospital Epidemiology (2021). Date of Publication: 2021			DUPLICATE
Impact of COVID-19 on Healthcare-Associated Infections: An Update and Perspective	Assi M., Doll M., Pryor R., Cooper K., Bearman G., Stevens M.P.	Infection Control and Hospital Epidemiology (2021). Date of Publication: 2021			YES	NO	REVIEW
Clinical Features and Risk Factors for Community Onset Bloodstream Infections among COVID-19 Patients	Akagi E., Sharma M., Johnson L.B., Szpunar S.M., Riederer K., Saravolatz L.D., Bhargava A.	Infection Control and Hospital Epidemiology (2021). Date of Publication: 2021			YES	YES
Impact of COVID-19 Pandemic on Central Line-Associated Bloodstream Infections during the Early Months of 2020, National Healthcare Safety Network	Patel P.R., Weiner-Lastinger L.M., Dudeck M.A., Fike L.V., Kuhar D.T., Edwards J.R., Pollock D., Benin A.	Infection Control and Hospital Epidemiology (2021). Date of Publication: 2021			YES	NO	POPULATION NOT RELEVANT
Secondary attack rates of COVID-19 in diverse contact settings, a meta-analysis	Tian T., Huo X.	Journal of Infection in Developing Countries (2020) 14:12 (1361-1367). Date of Publication: 31 Dec 2020			NO
Increased secondary infection in COVID-19 patients treated with steroids in New York City	Obata R., Maeda T., Do D.R., Kuno T.	Japanese journal of infectious diseases (2020). Date of Publication: 25 Dec 2020			DUPLICATE
A Clinical Review of COVID-19; Pathogenesis, Diagnosis, and Management	Ahmed H., Sayed A., Munir M., Elberry M.H., Sayed I.M., Kamal M.A., Negida A., Ebada M.A., Bahbah E.I.	Current pharmaceutical design (2020). Date of Publication: 22 Dec 2020			DUPLICATE
mRNA induced expression of human angiotensin-converting enzyme 2 in mice for the study of the adaptive immune response to severe acute respiratory syndrome coronavirus 2	Hassert M., Geerling E., Stone E.T., Steffen T.L., Feldman M.S., Dickson A.L., Class J., Richner J.M., Brien J.D., Pinto A.K.	PLoS Pathogens (2020) 16:12 Article Number: e1009163. Date of Publication: 16 Dec 2020			DUPLICATE
The Large Action of Chlorpromazine: Translational and Transdisciplinary Considerations in the Face of COVID-19	Stip E., Rizvi T.A., Mustafa F., Javaid S., Aburuz S., Ahmed N.N., Abdel Aziz K., Arnone D., Subbarayan A., Al Mugaddam F., Khan G.	Frontiers in Pharmacology (2020) 11 Article Number: 577678. Date of Publication: 16 Dec 2020			DUPLICATE
Current Evidence of Interleukin-6 Signaling Inhibitors in Patients With COVID-19: A Systematic Review and Meta-Analysis	Han Q., Guo M., Zheng Y., Zhang Y., De Y., Xu C., Zhang L., Sun R., Lv Y., Liang Y., Xu F., Pang J., Chen Y.	Frontiers in Pharmacology (2020) 11 Article Number: 615972. Date of Publication: 15 Dec 2020			DUPLICATE
Risk of Secondary Infection Waves of COVID-19 in an Insular Region: The Case of the Balearic Islands, Spain	Eguíluz V.M., Fernández-Gracia J., Rodríguez J.P., Pericàs J.M., Melián C.	Frontiers in Medicine (2020) 7 Article Number: 563455. Date of Publication: 15 Dec 2020			DUPLICATE
A transmissible cancer shifts from emergence to endemism in Tasmanian devils	Patton A.H., Lawrance M.F., Margres M.J., Kozakiewicz C.P., Hamede R., Ruiz-Aravena M., Hamilton D.G., Comte S., Ricci L.E., Taylor R.L., Stadler T., Leaché A., McCallum H., Jones M.E., Hohenlohe P.A., Storfer A.	Science (2020) 370:6522 Article Number: eabb9772. Date of Publication: 11 Dec 2020			NO
Modeling Multi-organ Infection by SARS-CoV-2 Using Stem Cell Technology	Simoneau C.R., Ott M.	Cell Stem Cell (2020) 27:6 (859-868). Date of Publication: 3 Dec 2020			NO
Evaluation of distress and risk perception associated with covid-19 in vulnerable groups	Orte C., Sánchez-Prieto L., Barrientos-Báez A., Domínguez D.C.	International Journal of Environmental Research and Public Health (2020) 17:24 (1-12) Article Number: 9207. Date of Publication: 2 Dec 2020			DUPLICATE
Management of critically ill patients with COVID-19 in ICU: statement from front-line intensive care experts in Wuhan, China	Shang Y., Pan C., Yang X., Zhong M., Shang X., Wu Z., Yu Z., Zhang W., Zhong Q., Zheng X., Sang L., Jiang L., Zhang J., Xiong W., Liu J., Chen D.	Annals of Intensive Care (2020) 10:1 Article Number: 73. Date of Publication: 1 Dec 2020			NO
Managing the R0 of COVID-19: mathematics fights back	Pandit J.J.	Anaesthesia (2020) 75:12 (1643-1647). Date of Publication: 1 Dec 2020			NO
A study of SARS-CoV-2 epidemiology in Italy: from early days to secondary effects after social distancing	Traini M.C., Caponi C., Ferrari R., De Socio G.V.	Infectious Diseases (2020) 52:12 (866-876). Date of Publication: 1 Dec 2020			DUPLICATE
Predominance of hospital-acquired bloodstream infection in patients with Covid-19 pneumonia	Engsbro A.L., Israelsen S.B., Pedersen M., Tingsgaard S., Lisby G., Andersen C.Ø., Benfield T.	Infectious Diseases (2020) 52:12 (919-922). Date of Publication: 1 Dec 2020			DUPLICATE
Interleukin-6 Blocking vs. JAK-STAT Inhibition for Prevention of Lung Injury in Patients with COVID-19	Meletiadis J., Tsiodras S., Tsirigotis P.	Infectious Diseases and Therapy (2020) 9:4 (707-713). Date of Publication: 1 Dec 2020			NO
Treatment with convalescent plasma in solid organ transplant recipients with COVID-19: Experience at large transplant center in New York City	Rahman F., Liu S.T.H., Taimur S., Jacobs S., Sullivan T., Dunn D., Baneman E., Fuller R., Aberg J.A., Bouvier N., Rana M.M.	Clinical Transplantation (2020) 34:12 Article Number: e14089. Date of Publication: 1 Dec 2020			NO
SARS-CoV-2 infection in an advanced rheumatoid arthritis patient	Bazmjoo A., Bagherzadeh M.A., Farahmandpoor F., Raoofi R., Abdoli A.	APMIS (2020) 128:12 (654-656). Date of Publication: 1 Dec 2020			NO
Harnessing the immune system to overcome cytokine storm and reduce viral load in COVID-19: a review of the phases of illness and therapeutic agents	Khadke S., Ahmed N., Ahmed N., Ratts R., Raju S., Gallogly M., de Lima M., Sohail M.R.	Virology Journal (2020) 17:1 Article Number: 154. Date of Publication: 1 Dec 2020			NO
Proactive prophylaxis with azithromycin and hydroxychloroquine in hospitalized patients with COVID-19 (ProPAC-COVID): a statistical analysis plan	Sivapalan P., Ulrik C.S., Lappere T.S., Eklöf J.V., Shaker S.B., Bødtger U.C.S., Browatzki A., Meyer C.N., Weinreich U.M., Laursen C.B., Biering-Sørensen T., Knop F.K., Lundgren J.D., Jensen J.-U.S.	Trials (2020) 21:1 Article Number: 867. Date of Publication: 1 Dec 2020			DUPLICATE
Bacterial co-infection and secondary infection in patients with COVID-19: a living rapid review and meta-analysis	Langford B.J., So M., Raybardhan S., Leung V., Westwood D., MacFadden D.R., Soucy J.-P.R., Daneman N.	Clinical Microbiology and Infection (2020) 26:12 (1622-1629). Date of Publication: 1 Dec 2020			DUPLICATE
State-level tracking of COVID-19 in the United States	Unwin H.J.T., Mishra S., Bradley V.C., Gandy A., Mellan T.A., Coupland H., Ish-Horowicz J., Vollmer M.A.C., Whittaker C., Filippi S.L., Xi X., Monod M., Ratmann O., Hutchinson M., Valka F., Zhu H., Hawryluk I., Milton P., Ainslie K.E.C., Baguelin M., Boonyasiri A., Brazeau N.F., Cattarino L., Cucunuba Z., Cuomo-Dannenburg G., Dorigatti I., Eales O.D., Eaton J.W., van Elsland S.L., FitzJohn R.G., …	Nature Communications (2020) 11:1 Article Number: 6189. Date of Publication: 1 Dec 2020			NO
The bullseye sign: A variant of the reverse halo sign in COVID-19 pneumonia	McLaren T.A., Gruden J.F., Green D.B.	Clinical Imaging (2020) 68 (191-196). Date of Publication: 1 Dec 2020			NO
Characteristics and risk factors associated with critical illness in pediatric COVID-19	Fisler G., Izard S.M., Shah S., Lewis D., Kainth M.K., Hagmann S.H.F., Belfer J.A., Feld L.M., Mastroianni F., Kvasnovsky C.L., Capone C.A., Schneider J., Sweberg T., Schleien C., Taylor M.D.	Annals of Intensive Care (2020) 10:1 Article Number: 171. Date of Publication: 1 Dec 2020			NO
Advantages of visualisations to evaluate and communicate adverse event information in randomised controlled trials	Cornelius V., Cro S., Phillips R.	Trials (2020) 21:1 Article Number: 1028. Date of Publication: 1 Dec 2020			NO
Clinical characteristics and outcomes of five critical COVID-19 patients treated with extracorporeal membrane oxygenation in Leishenshan Hospital in Wuhan	Xuan W., Chen C., Jiang X., Zhang X., Zhu H., Zhang S., Yu W., Peng Z., Su D.	Journal of Clinical Anesthesia (2020) 67 Article Number: 110033. Date of Publication: 1 Dec 2020			NO
Continuous tracking of COVID-19 patients' immune status	Guan J., Wei X., Qin S., Liu X., Jiang Y., Chen Y., Chen Y., Lu H., Qian J., Wang Z., Lin X.	International Immunopharmacology (2020) 89 Article Number: 107034. Date of Publication: 1 Dec 2020			DUPLICATE
When two for the price of one isn't a bargain: estimating prevalence and microbiology of bacterial co-infections in patients with COVID-19	Thaden J.T., Maskarinec S.A.	Clinical Microbiology and Infection (2020) 26:12 (1602-1603). Date of Publication: 1 Dec 2020			DUPLICATE
Emerging Co-Pathogens: New Delhi Metallo-beta-lactamase producing Enterobacterales Infections in New York City COVID-19 Patients	Nori P., Szymczak W., Puius Y., Sharma A., Cowman K., Gialanella P., Fleischner Z., Corpuz M., Torres-Isasiga J., Bartash R., Felsen U., Chen V., Guo Y.	International Journal of Antimicrobial Agents (2020) 56:6 Article Number: 106179. Date of Publication: 1 Dec 2020			DUPLICATE
Ivermectin Treatment May Improve the Prognosis of Patients With COVID-19	Khan M.S.I., Khan M.S.I., Debnath C.R., Nath P.N., Mahtab M.A., Nabeka H., Matsuda S., Akbar S.M.F.	Archivos de Bronconeumologia (2020) 56:12 (828-830). Date of Publication: 1 Dec 2020			NO
Incidence of bacterial and fungal bloodstream infections in COVID-19 patients in intensive care: An alarming “collateral effect”	Cataldo M.A., Tetaj N., Selleri M., Marchioni L., Capone A., Caraffa E., Caro A.D., Petrosillo N.	Journal of Global Antimicrobial Resistance (2020) 23 (290-291). Date of Publication: 1 Dec 2020			DUPLICATE
The impact of mask-wearing and shelter-in-place on COVID-19 outbreaks in the United States	Zhang K., Vilches T.N., Tariq M., Galvani A.P., Moghadas S.M.	International Journal of Infectious Diseases (2020) 101 (334-341). Date of Publication: 1 Dec 2020			NO
Update in COVID-19 in the intensive care unit from the 2020 HELLENIC Athens International symposium	Rello J., Belliato M., Dimopoulos M.-A., Giamarellos-Bourboulis E.J., Jaksic V., Martin-Loeches I., Mporas I., Pelosi P., Poulakou G., Pournaras S., Tamae-Kakazu M., Timsit J.-F., Waterer G., Tejada S., Dimopoulos G.	Anaesthesia Critical Care and Pain Medicine (2020) 39:6 (723-730). Date of Publication: 1 Dec 2020			DUPLICATE
Does SARS-cov-2 infect the kidney?	Khan S., Chen L., Yang C.-R., Raghuram V., Khundmiri S.J., Knepper M.A.	Journal of the American Society of Nephrology (2020) 31:12. Date of Publication: 1 Dec 2020			NO
Effective control of COVID-19 in South Korea: Cross-sectional study of epidemiological data	Jeong G.H., Lee H.J., Lee J., Lee J.Y., Lee K.H., Han Y.J., Yoon S., Ryu S., Kim D.K., Park M.B., Yang J.W., Effenberger M., Eisenhut M., Hong S.H., Kronbichler A., Ghayda R.A., Shin J.I.	Journal of Medical Internet Research (2020) 22:12 Article Number: e22103. Date of Publication: 1 Dec 2020			NO
Transmissibility of COVID-19 depends on the viral load around onset in adult and symptomatic patients	Kawasuji H., Takegoshi Y., Kaneda M., Ueno A., Miyajima Y., Kawago K., Fukui Y., Yoshida Y., Kimura M., Yamada H., Sakamaki I., Tani H., Morinaga Y., Yamamoto Y.	PLoS ONE (2020) 15:12 December Article Number: e0243597. Date of Publication: 1 Dec 2020			NO
Estimating individual risks of COVID-19associated hospitalization and death using publicly available data	Bhatia R., Klausner J.	PLoS ONE (2020) 15:12 December Article Number: e0243026. Date of Publication: 1 Dec 2020			NO
Outcomes of an intermediate respiratory care unit in the COVID-19 pandemic	Hernandez-Rubio J.C., Abad M.S.-C., Leon A.Y., Higuera G.D., Rodriguez L.G., Torrejon C.G., Cacho A.M., Rodriguez A.J., Martin M.G.-S.	PLoS ONE (2020) 15:12 December Article Number: e0243968. Date of Publication: 1 Dec 2020			YES	NO	POPULATION NOT RELEVANT
Control of a Nosocomial Outbreak of COVID-19 in a University Hospital	Harada S., Uno S., Ando T., Iida M., Takano Y., Ishibashi Y., Uwamino Y., Nishimura T., Takeda A., Uchida S., Hirata A., Sata M., Matsumoto M., Takeuchi A., Obara H., Yokoyama H., Fukunaga K., Amagai M., Kitagawa Y., Takebayashi T., Hasegawa N.	Open Forum Infectious Diseases (2020) 7:12 (1-9). Date of Publication: 1 Dec 2020			DUPLICATE
Risk factors and predictors associated with the severity of COVID-19 in China: A systematic review, meta-analysis, and meta-regression	Zhang T., Huang W.-S., Guan W., Hong Z., Gao J., Gao G., Wu G., Qin Y.-Y.	Journal of Thoracic Disease (2020) 12:12 (7429-7441). Date of Publication: 1 Dec 2020			DUPLICATE
COVID-19-associated vasculitis and thrombotic complications: From pathological findings to multidisciplinary discussion	Vacchi C., Meschiari M., Milic J., Marietta M., Tonelli R., Alfano G., Volpi S., Faltoni M., Franceschi G., Ciusa G., Bacca E., Tutone M., Raimondi A., Menozzi M., Franceschini E., Cuomo G., Orlando G., Santoro A., Di Gaetano M., Puzzolante C., Carli F., Bedini A., Cossarizza A., Castaniere I., Ligabue G., De Ruvo N., Manco G., Rolando G., Gelmini R., Maiorana A., Girardis M., Mascia M.T., Mussin…	Revmatologiia (Bulgaria) (2020) 59:12 (E147-E150). Date of Publication: 1 Dec 2020			NO
Defining heart disease risk for death in COVID-19 infection	Li J., Guo T., Dong D., Zhang X., Chen X., Feng Y., Wei B., Zhang W., Zhao M., Wan J.	QJM (2020) 113:12 (876-882). Date of Publication: 1 Dec 2020			NO
Contact Settings and Risk for Transmission in 3410 Close Contacts of Patients With COVID-19 in Guangzhou, China : A Prospective Cohort Study	Luo L., Liu D., Liao X., Wu X., Jing Q., Zheng J., Liu F., Yang S., Bi H., Li Z., Liu J., Song W., Zhu W., Wang Z., Zhang X., Huang Q., Chen P., Liu H., Cheng X., Cai M., Yang P., Yang X., Han Z., Tang J., Ma Y., Mao C.	Annals of internal medicine (2020) 173:11 (879-887). Date of Publication: 1 Dec 2020			DUPLICATE
Early epidemiological indicators, outcomes, and interventions of COVID-19 pandemic: A systematic review	Patel U., Malik P., Mehta D., Shah D., Kelkar R., Pinto C., Suprun M., Dhamoon M., Hennig N., Sacks H.	Journal of global health (2020) 10:2 (020506). Date of Publication: 1 Dec 2020			DUPLICATE
Alterations of anti SARS-COV-2 igg antibody concentration in convalescent plasma treated by amotosalen+UVA pathogen inactivation method	Bibekov Z., Abdrakhmanova S., Dosmukhamedova A.	Vox Sanguinis (2020) 115:SUPPL 1 (71). Date of Publication: 1 Dec 2020			NO
What is the evidence for transmission of COVID-19 by children in schools? A living systematic review	Xu W., Li X., Dozier M., He Y., Kirolos A., Lang Z., Mathews C., Siegfried N., Theodoratou E.	Journal of global health (2020) 10:2 (021104). Date of Publication: 1 Dec 2020			DUPLICATE
SARS-CoV-2 inpatient setting isolation: Collateral damage among geriatric patients	Garay-Airagui V., Gebaue-Campos M., GàmezAsunción C., Colato-López C.A., Sepúlveda-Moya D.	European Geriatric Medicine (2020) 11:SUPPL 1 (S45). Date of Publication: 1 Dec 2020			NO
Geriatric syndromes and SARS-COV-2 side effects: A difficult relationship	Asuncion C.G., Campos M.G., Airaghi V.G., López C.A.C., Moya D.L.S.	European Geriatric Medicine (2020) 11:SUPPL 1 (S47). Date of Publication: 1 Dec 2020			NO
Assessment of risks associated with SARS-CoV-2 experimental human infection studies	Kuiper V.P., Rosendaal F.R., Kamerling I.M.C., Visser L.G., Roestenberg M.	Clinical infectious diseases : an official publication of the Infectious Diseases Society of America (2020). Date of Publication: 29 Nov 2020			DUPLICATE
Mental wellbeing in the German old age population largely unaltered during COVID-19 lockdown: results of a representative survey	Röhr S., Reininghaus U., Riedel-Heller S.G.	BMC geriatrics (2020) 20:1 (489). Date of Publication: 23 Nov 2020			DUPLICATE
Immunomodulation as Treatment for Severe COVID-19: a systematic review of current modalities and future directions	Meyerowitz E.A., Sen P., Schoenfeld S.R., Neilan T.G., Frigault M.J., Stone J.H., Kim A.Y., Mansour M.K.	Clinical infectious diseases : an official publication of the Infectious Diseases Society of America (2020). Date of Publication: 20 Nov 2020			NO
Risk Factors and Outcomes of Hospitalized Patients with Severe COVID-19 and Secondary Bloodstream Infections: A Multicenter, Case-Control Study	Bhatt P.J., Shiau S., Brunetti L., Xie Y., Solanki K., Khalid S., Mohayya S., Au P.H., Pham C., Uprety P., Nahass R., Narayanan N.	Clinical infectious diseases : an official publication of the Infectious Diseases Society of America (2020). Date of Publication: 20 Nov 2020			YES	NO	DESIGN NOT RELEVANT
Hydroxychloroquine with or without azithromycin in mild-to-moderate Covid-19	Cavalcanti A.B., Zampieri F.G., Rosa R.G., Azevedo L.C.P., Veiga V.C., Avezum A., Damiani L.P., Marcadenti A., Kawano-Dourado L., Lisboa T., Junqueira D.L.M., De Barros E Silva P.G.M., Tramujas L., Abreu-Silva E.O., Laranjeira L.N., Soares A.T., Echenique L.S., Pereira A.J., Freitas F.G.R., Gebara O.C.E., Dantas V.C.S., Furtado R.H.M., Milan E.P., Golin N.A., Cardoso F.F., Maia I.S., Filho C.R.H.…	New England Journal of Medicine (2020) 383:21 (2041-2052). Date of Publication: 19 Nov 2020			NO
Coagulopathy is a major extrapulmonary risk factor for mortality in hospitalized patients with COVID-19 with type 2 diabetes	Chen X., Chen Y., Wu C., Wei M., Xu J., Chao Y.-C., Song J., Hou D., Zhang Y., Du C., Li X., Song Y.	BMJ Open Diabetes Research and Care (2020) 8:2 Article Number: e001851. Date of Publication: 19 Nov 2020			NO
Superspreading events in the transmission dynamics of SARS-CoV-2: Opportunities for interventions and control	Althouse B.M., Wenger E.A., Miller J.C., Scarpino S.V., Allard A., Hebert-Dufresne L., Hu H.	PLoS Biology (2020) 18:11 Article Number: e3000897. Date of Publication: 12 Nov 2020			NO
Potential implications of black seed and its principal constituent Thymoquinone in the treatment of COVID-19 patients	Khan M.A., Younus H.	Current pharmaceutical biotechnology (2020). Date of Publication: 10 Nov 2020			NO
Immunomodulation for Severe COVID-19 Pneumonia: The State of the Art	Zhang Y., Chen Y., Meng Z.	Frontiers in Immunology (2020) 11 Article Number: 577442. Date of Publication: 9 Nov 2020			NO
Transmission of SARS-COV-2 Infections in Households - Tennessee and Wisconsin, April-September 2020	Grijalva C.G., Rolfes M.A., Zhu Y., McLean H.Q., Hanson K.E., Belongia E.A., Halasa N.B., Kim A., Reed C., Fry A.M., Talbot H.K.	MMWR. Morbidity and mortality weekly report (2020) 69:44 (1631-1634). Date of Publication: 6 Nov 2020			DUPLICATE
Coinfection with SARS-CoV-2 and other respiratory pathogens in patients with COVID-19 in Guangzhou, China	Li Z., Chen Z.-M., Chen L.-D., Zhan Y.-Q., Li S.-Q., Cheng J., Zhu A.-R., Chen L.-Y., Zhong N.-S., Li S.-Y., Lu W.-J., Ye F.	Journal of Medical Virology (2020) 92:11 (2381-2383). Date of Publication: 1 Nov 2020			YES	NO	NO DISAGGREGATED DATA
Impact of the COVID-19 pandemic on antimicrobial consumption and hospital-acquired candidemia and multidrug-resistant bloodstream infections	Guisado-Gil A.B., Infante-Domínguez C., Peñalva G., Praena J., Roca C., Navarro-Amuedo M.D., Aguilar-Guisado M., Espinosa-Aguilera N., Poyato-Borrego M., Romero-Rodríguez N., Aldabó T., Salto-Alejandre S., de Pipaón M.R.-P., Lepe J.A., Martín-Gutiérrez G., Gil-Navarro M.V., Molina J., Pachón J., Cisneros J.M.	Antibiotics (2020) 9:11 (1-11) Article Number: 816. Date of Publication: 1 Nov 2020			DUPLICATE
Refugees besieged: The lurking threat of COVID-19 in Syrian war refugee camps	Kassem I.I.	Travel Medicine and Infectious Disease (2020) 38 Article Number: 101736. Date of Publication: 1 Nov 2020			NO
Serratia marcescens outbreak in the intensive care unit during the COVID-19 pandemic: A paradoxical risk?	Amarsy R., Pean de Ponfilly G.R., Benmansour H.A., Jacquier H., Cambau E.E., Mégarbane B.	Medecine et Maladies Infectieuses (2020) 50:8 (750-751). Date of Publication: 1 Nov 2020			NO
Bacterial and fungal superinfections in critically ill patients with COVID-19	Bassetti M., Kollef M.H., Timsit J.-F.	Intensive Care Medicine (2020) 46:11 (2071-2074). Date of Publication: 1 Nov 2020			YES	NO	COMMENTARY
COVID-19-Associated Deaths in San Francisco: the Important Role of Dementia and Atypical Presentations in Long-term Care Facilities	Louie J.K., Scott H.M., Lu W., Chodos A., DuBois A., Sturtz N., Stoltey J.	Journal of General Internal Medicine (2020) 35:11 (3413-3415). Date of Publication: 1 Nov 2020			NO
Clustering and superspreading potential of SARS-CoV-2 infections in Hong Kong	Adam D.C., Wu P., Wong J.Y., Lau E.H.Y., Tsang T.K., Cauchemez S., Leung G.M., Cowling B.J.	Nature Medicine (2020) 26:11 (1714-1719). Date of Publication: 1 Nov 2020			NO
Reply	Savinelli S., McCarthy C., Mallon P.W.	Respirology (2020) 25:11 (1210-1211). Date of Publication: 1 Nov 2020			NO
Integrative Medicine Demonstrates Advantage in COVID-19 Treatment	Cheng Y.-C.	Chinese Journal of Integrative Medicine (2020) 26:11 (805). Date of Publication: 1 Nov 2020			NO
Detected SARS-CoV-2 in Ascitic Fluid Followed by Cryptococcemia: a Case Report	Passarelli V.C., Perosa A.H., de Souza Luna L.K., Conte D.D., Nascimento O.A., Ota-Arakaki J., Bellei N.	SN Comprehensive Clinical Medicine (2020) 2:11 (2414-2418). Date of Publication: 1 Nov 2020			DUPLICATE
A compromised specific humoral immune response against the SARS-CoV-2 receptor-binding domain is related to viral persistence and periodic shedding in the gastrointestinal tract	Hu F., Chen F., Ou Z., Fan Q., Tan X., Wang Y., Pan Y., Ke B., Li L., Guan Y., Mo X., Wang J., Wang J., Luo C., Wen X., Li M., Ren P., Ke C., Li J., Lei C., Tang X., Li F.	Cellular and Molecular Immunology (2020) 17:11 (1119-1125). Date of Publication: 1 Nov 2020			DUPLICATE
Tocilizumab for severe COVID-19 in solid organ transplant recipients: a matched cohort study	Pereira M.R., Aversa M.M., Farr M.A., Miko B.A., Aaron J.G., Mohan S., Cohen D.J., Husain S.A., Ratner L.E., Arcasoy S., Uriel N., Zheng E.X., Fox A.N., Tsapepas D.S., Emond J.C., Verna E.C.	American Journal of Transplantation (2020) 20:11 (3198-3205). Date of Publication: 1 Nov 2020			NO
Clinical characteristics and predictors of survival in adults with coronavirus disease 2019 receiving tocilizumab	Morrison A.R., Johnson J.M., Griebe K.M., Jones M.C., Stine J.J., Hencken L.N., To L., Bianchini M.L., Vahia A.T., Swiderek J., Ramesh M.S., Peters M.A., Smith Z.R.	Journal of Autoimmunity (2020) 114 Article Number: 102512. Date of Publication: 1 Nov 2020			NO
Experience with tocilizumab in severe COVID-19 pneumonia after 80 days of follow-up: A retrospective cohort study	Moreno-Pérez O., Andres M., Leon-Ramirez J.-M., Sánchez-Payá J., Rodríguez J.C., Sánchez R., García-Sevila R., Boix V., Gil J., Merino E.	Journal of Autoimmunity (2020) 114 Article Number: 102523. Date of Publication: 1 Nov 2020			YES	NO	POPULATION NOT RELEVANT
Impact of SARS-CoV-2 on hospital acquired infection rates in the United States: Predictions and early results	McMullen K.M., Smith B.A., Rebmann T.	American Journal of Infection Control (2020) 48:11 (1409-1411). Date of Publication: 1 Nov 2020			NO
The manifestation of oral mucositis in COVID-19 patients: A case-series	Riad A., Kassem I., Badrah M., Klugar M.	Dermatologic Therapy (2020) 33:6 Article Number: e14479. Date of Publication: 1 Nov 2020			NO
Interferon β-1b in treatment of severe COVID-19: A randomized clinical trial	Rahmani H., Davoudi-Monfared E., Nourian A., Khalili H., Hajizadeh N., Jalalabadi N.Z., Fazeli M.R., Ghazaeian M., Yekaninejad M.S.	International Immunopharmacology (2020) 88 Article Number: 106903. Date of Publication: 1 Nov 2020			YES	NO	DESIGN NOT RELEVANT
Transmission of SARS-CoV-2 in Australian educational settings: a prospective cohort study	Macartney K., Quinn H.E., Pillsbury A.J., Koirala A., Deng L., Winkler N., Katelaris A.L., O'Sullivan M.V.N., Dalton C., Wood N., Brogan D., Glover C., Dinsmore N., Dunn A., Jadhav A., Joyce R., Kandasamy R., Meredith K., Pelayo L., Rost L., Saravanos G., Bag S., Corbett S., Staff M., Alexander K., Conaty S., Leadbeater K., Forssman B., Kakar S., Dwyer D., Kok J., Chant K.	The Lancet Child and Adolescent Health (2020) 4:11 (807-816). Date of Publication: 1 Nov 2020			NO
Prevalence of cheilitis in health care workers treating patients with COVID-19	Singh M., Bothra A., Pawar M., Maheswari A., Tiwari A., Adhicari P.	Journal of the American Academy of Dermatology (2020) 83:5 (e373-e374). Date of Publication: 1 Nov 2020			NO
Does Universal Testing for COVID-19 Work for Everyone?	Dumyati G., Gaur S., Nace D.A., Jump R.L.P.	Journal of the American Medical Directors Association (2020) 21:11 (1525-1532). Date of Publication: 1 Nov 2020			NO
Unintended consequences of long-sleeved gowns in a critical care setting during the COVID-19 pandemic	Meda M., Gentry V., Reidy P., Garner D.	Journal of Hospital Infection (2020) 106:3 (605-609). Date of Publication: 1 Nov 2020			NO
Clinical characteristics and outcome of hospitalized COVID-19 patients with diabetes: A single-center, retrospective study in Iran	Akbariqomi M., Hosseini M.S., Rashidiani J., Sedighian H., Biganeh H., Heidari R., Moghaddam M.M., Farnoosh G., Kooshki H.	Diabetes Research and Clinical Practice (2020) 169 Article Number: 108467. Date of Publication: 1 Nov 2020			NO
Use of the interleukin 6 inhibitor tocilizumab in Japanese patients with cytokine release syndrome caused by COVID-19-related acute respiratory distress syndrome: A case series	Nakamura H., Miyagi K., Otsuki M., Higure Y., Nishiyama N., Kinjo T., Nakamatsu M., Haranaga S., Tateyama M., Fujita J.	Respiratory Investigation (2020) 58:6 (510-512). Date of Publication: 1 Nov 2020			NO
Eculizumab as an emergency treatment for adult patients with severe COVID-19 in the intensive care unit: A proof-of-concept study	Annane D., Heming N., Grimaldi-Bensouda L., Frémeaux-Bacchi V., Vigan M., Roux A.-L., Marchal A., Michelon H., Rottman M., Moine P.	EClinicalMedicine (2020) 28 Article Number: 100590. Date of Publication: 1 Nov 2020			DUPLICATE
Preventing a secondary epidemic of lost early career scientists effects of covid-19 pandemic on women with children	Cardel M.I., Dean N., Montoya-Williams D.	Annals of the American Thoracic Society (2020) 17:11 (1366-1370). Date of Publication: 1 Nov 2020			NO
A Nasopharyngeal Carcinoma Patient with COVID-19 Infection after Immunotherapy: A Case Report and Literature Review	Zhai M., Zhang S.	In Vivo (2020) 34:6 (3753-3756). Date of Publication: 1 Nov 2020			NO
P.660 The impact of the COVID-19 pandemic on mental health in a community-based population in Portugal: a case-control observational study	Santos G., Jesus M., Silva T., Matos J., Miranda I., Fernandes V., Murta F., Almeida G., Murta I., Andrade A., Firmino H.	European Neuropsychopharmacology (2020) 40 Supplement 1 (S373-S374). Date of Publication: 1 Nov 2020			YES	NO	NO DATA
Low prevalence of bloodstream infection and high blood culture contamination rates in patients with COVID-19	Yu D., Ininbergs K., Hedman K., Giske C.G., Strålin K., Özenci V.	PLoS ONE (2020) 15:11 November Article Number: e0242533. Date of Publication: 1 Nov 2020			DUPLICATE
Clinical profile and outcomes of critically ill covid-19 patients admitted in a tertiary care hospital	Anudeep A., Somu C., Kumar J.S.	Annals of Tropical Medicine and Public Health (2020) 23:19 Article Number: 231527. Date of Publication: 1 Nov 2020			YES	NO	NO DATA
Clinical Course of 195 Critically Ill COVID-19 Patients: A Retrospective Multicenter Study	Zhou S., Yang Y., Zhang X., Li Z., Liu X., Hu C., Chen C., Wang D., Peng Z.	Shock (Augusta, Ga.) (2020) 54:5 (644-651). Date of Publication: 1 Nov 2020			DUPLICATE
A retrospective observational study of hypoxic covid-19 patients treated with immunomodulatory drugs in a tertiary care hospital	Mahale N., Rajhans P., Godavarthy P., Narasimhan V.L., Oak G., Marreddy S., Bedekar A., Dhundi U., Pawar H.S., Akole P., Pawar B., Bhurke B., Chavan S., Prayag P., Purandare B., Dalvi P., Telbhare V., Marudwar P., Diwane D., Shahane M., Prayag A., Gugale S., Bhor S., Jog S.	Indian Journal of Critical Care Medicine (2020) 24:11 (1020-1027). Date of Publication: 1 Nov 2020			NO
Beyond R(0): Heterogeneity in secondary infections and probabilistic epidemic forecasting: Beyond R 0: Heterogeneity in secondary infections and probabilistic epidemic forecasting	Hébert-Dufresne L., Althouse B.M., Scarpino S.V., Allard A.	Journal of the Royal Society Interface (2020) 17:172 Article Number: 20200393. Date of Publication: 1 Nov 2020			NO
Gastrointestinal symptoms are associated with the increased risk of progression from non-severe to severe illness in COVID-19 patients: A multicenter, retrospective study	Zhao S., Chen C., Kong X., Yang X., Bai Y., Li Z.	Journal of Digestive Diseases (2020) 21:SUPPL 1 (62-63). Date of Publication: 1 Nov 2020			NO
Sars-cov-2 associated with cmv reactivation-proof of immune dysregulation;''amalgamation of past and present''	Kudoo A., Langer S., Kotwal J.	Indian Journal of Hematology and Blood Transfusion (2020) 36:1 SUPPL (S117). Date of Publication: 1 Nov 2020			NO
Infection risk in lymphoproliferative diseases (LPD) treated withtargeted drugs. Geltamo real-life experience	Infante M.S., Fernandez-Cruz A., Nuñez L., Carpio C., Jimenez-Ubieto A., Jimenez J.L., Vázquez L., Del Campo R., Romero S., Prieto C.A., Murillo D., Prat M., Cuenca J.L.P., Gutiérrez P.V., Bastidas G., Bocanegra A., Serna Á., De Nicolas R., Palomanes J.M., Garcia-Suarez J., Ochoa M.C.M., Comai A., Martin X., Seri C., Matilla B.N., Hernandez-Rivas J.A., Lopez-Guillermo A., Ruiz-Campos I., Grande C.	Blood (2020) 136:SUPPL 1 (37-40). Date of Publication: 1 Nov 2020			NO
The impact of ABO blood group on clinical outcomes andsusceptibility in COVID-19: A retrospective population study of3305 patients	Alduaij W., Al-Youha S., Al-Serri A., Almazeedi S., Al-Haddad M., Jamal M.H., Al-Sabah S.	Blood (2020) 136:SUPPL 1 (32-33). Date of Publication: 1 Nov 2020			NO
ABO blood type and outcomes in a diverse COVID-19 infected population	Paul S., Patel N., Kumarasinghe C., Nimkar N., Singh A., Vishnuvardhan N., Ashraf F., Mazloom A., Kodama R., Kalsi A., Usta S., Ashfaq A., Gregos P., Khan U., Weingarten J., Patel E.	Blood (2020) 136:SUPPL 1 (27-28). Date of Publication: 1 Nov 2020			NO
Secondary Infections Are Common in Patients Hospitalized for COVID-19 and Are Associated with Severe Outcomes	Anderson E.R., Azam T., Shadid H., Pan M., Berlin H., Meloche C., Feroze R., Leya J., O'Hayer P., Kaakati R., Bitar A., Padalia K., Perry D., Blakely P., Zhao P., Zhao L., Hayek S.	Circulation (2020) 142:SUPPL 3. Date of Publication: 1 Nov 2020			YES	NO	ABSTRACT
Prevalence, Mechanisms, and Implications of Gastrointestinal Symptoms in COVID-19	Perisetti A., Goyal H., Gajendran M., Boregowda U., Mann R., Sharma N.	Frontiers in Medicine (2020) 7 Article Number: 588711. Date of Publication: 30 Oct 2020			NO
IL-6 Inhibition in Critically Ill COVID-19 Patients Is Associated With Increased Secondary Infections	Kimmig L.M., Wu D., Gold M., Pettit N.N., Pitrak D., Mueller J., Husain A.N., Mutlu E.A., Mutlu G.M.	Frontiers in Medicine (2020) 7 Article Number: 583897. Date of Publication: 28 Oct 2020			DUPLICATE
Household Transmission of SARS-CoV-2, Zhuhai, China, 2020	Wu J., Huang Y., Tu C., Bi C., Chen Z., Luo L., Huang M., Chen M., Tan C., Wang Z., Wang K., Liang Y., Huang J., Zheng X., Liu J.	Clinical Infectious Diseases (2020) 71:16 (2099-2108). Date of Publication: 15 Oct 2020			NO
Sex differences in clinical characteristics and risk factors for mortality among severe patients with COVID-19: a retrospective study	Su W., Qiu Z., Zhou L., Hou J., Wang Y., Huang F., Zhang Y., Jia Y., Zhou J., Liu D., Xia Z., Xia Z.-Y., Lei S.	Aging (2020) 12. Date of Publication: 13 Oct 2020			DUPLICATE
Clinical characteristics and outcomes in elderly with coronavirus disease 2019 in Beijing, China: a retrospective cohort study	Zhang W., Hou W., Jin R., Liang L., Xu B., Hu Z.	Internal and emergency medicine (2020). Date of Publication: 10 Oct 2020			DUPLICATE
Epidemiological parameters of COVID-19 and its implication for infectivity among patients in China, 1 January to 11 February 2020	Lu Q.-B., Zhang Y., Liu M.-J., Zhang H.-Y., Jalali N., Zhang A.-R., Li J.-C., Zhao H., Song Q.-Q., Zhao T.-S., Zhao J., Liu H.-Y., Du J., Teng A.-Y., Zhou Z.-W., Zhou S.-X., Che T.-L., Wang T., Yang T., Guan X.-G., Peng X.-F., Wang Y.-N., Zhang Y.-Y., Lv S.-M., Liu B.-C., Shi W.-Q., Zhang X.-A., Duan X.-G., Liu W., Yang Y., Fang L.-Q.	Eurosurveillance (2020) 25:40. Date of Publication: 8 Oct 2020			NO
Biomarkers for antimicrobial stewardship: A reappraisal in COVID-19 times?	Van Berkel M., Kox M., Frenzel T., Pickkers P., Schouten J., Van Berkel M., Kox M., Frenzel T., Pickkers P., Schouten J.	Critical Care (2020) 24:1 Article Number: 600. Date of Publication: 6 Oct 2020			NO
First case of COVID-19 complicated with fulminant myocarditis: a case report and insights	Zeng J.-H., Liu Y.-X., Yuan J., Wang F.-X., Wu W.-B., Li J.-X., Wang L.-F., Gao H., Wang Y., Dong C.-F., Li Y.-J., Xie X.-J., Feng C., Liu L.	Infection (2020) 48:5 (773-777). Date of Publication: 1 Oct 2020			NO
Management of Osteoarthritis During the COVID-19 Pandemic	Ragni E., Mangiavini L., Viganò M., Brini A.T., Peretti G.M., Banfi G., de Girolamo L.	Clinical Pharmacology and Therapeutics (2020) 108:4 (719-729). Date of Publication: 1 Oct 2020			DUPLICATE
Bloodstream infections in critically ill patients with COVID-19	Giacobbe D.R., Battaglini D., Ball L., Brunetti I., Bruzzone B., Codda G., Crea F., De Maria A., Dentone C., Di Biagio A., Icardi G., Magnasco L., Marchese A., Mikulska M., Orsi A., Patroniti N., Robba C., Signori A., Taramasso L., Vena A., Pelosi P., Bassetti M.	European Journal of Clinical Investigation (2020) 50:10 Article Number: e13319. Date of Publication: 1 Oct 2020			DUPLICATE
Fasting blood glucose at admission is an independent predictor for 28-day mortality in patients with COVID-19 without previous diagnosis of diabetes: a multi-centre retrospective study	Wang S., Ma P., Zhang S., Song S., Wang Z., Ma Y., Xu J., Wu F., Duan L., Yin Z., Luo H., Xiong N., Xu M., Zeng T., Jin Y.	Diabetologia (2020) 63:10 (2102-2111). Date of Publication: 1 Oct 2020			NO
COVID-19 With Limb Ischemic Necrosis	Qian S.-Z., Pan J.-Y.	Journal of Cardiothoracic and Vascular Anesthesia (2020) 34:10 (2846-2847). Date of Publication: 1 Oct 2020			NO
The clinical characteristics and course of COVID-19 in hemodialysis patients	Aydin Bahat K., Parmaksiz E., Sert S.	Hemodialysis International (2020) 24:4 (534-540). Date of Publication: 1 Oct 2020			DUPLICATE
Successful kidney transplantation after COVID-19	Varotti G., Dodi F., Garibotto G., Fontana I.	Transplant International (2020) 33:10 (1333-1334). Date of Publication: 1 Oct 2020			DUPLICATE
Bacterial co-infections with SARS-CoV-2	Mirzaei R., Goodarzi P., Asadi M., Soltani A., Aljanabi H.A.A., Jeda A.S., Dashtbin S., Jalalifar S., Mohammadzadeh R., Teimoori A., Tari K., Salari M., Ghiasvand S., Kazemi S., Yousefimashouf R., Keyvani H., Karampoor S.	IUBMB Life (2020) 72:10 (2097-2111). Date of Publication: 1 Oct 2020			DUPLICATE
Managing the COVID-19 Pandemic: Research Strategies Based on the Evolutionary and Molecular Characteristics of Coronaviruses	Majid S., Farooq R., Khan M.S., Rashid S., Bhat S.A., Wani H.A., Qureshi W.	SN Comprehensive Clinical Medicine (2020) 2:10 (1767-1776). Date of Publication: 1 Oct 2020			NO
Age-Adjusted Risk Factors Associated with Mortality and Mechanical Ventilation Utilization Amongst COVID-19 Hospitalizations—a Systematic Review and Meta-Analysis	Patel U., Malik P., Usman M.S., Mehta D., Sharma A., Malik F.A., Khan N., Siddiqi T.J., Ahmed J., Patel A., Sacks H.	SN Comprehensive Clinical Medicine (2020) 2:10 (1740-1749). Date of Publication: 1 Oct 2020			NO
Molecular pathogenesis of secondary bacterial infection associated to viral infections including SARS-CoV-2	Manna S., Baindara P., Mandal S.M.	Journal of Infection and Public Health (2020) 13:10 (1397-1404). Date of Publication: 1 Oct 2020			YES	NO	POPULATION NOT RELEVANT
Early administration of interleukin-6 inhibitors for patients with severe COVID-19 disease is associated with decreased intubation, reduced mortality, and increased discharge	Sinha P., Mostaghim A., Bielick C.G., McLaughlin A., Hamer D.H., Wetzler L.M., Bhadelia N., Fagan M.A., Linas B.P., Assoumou S.A., Ieong M.H., Lin N.H., Cooper E.R., Brade K.D., White L.F., Barlam T.F., Sagar M.	International Journal of Infectious Diseases (2020) 99 (28-33). Date of Publication: 1 Oct 2020			NO
Critical illness myopathy after COVID-19	Bagnato S., Boccagni C., Marino G., Prestandrea C., D'Agostino T., Rubino F.	International Journal of Infectious Diseases (2020) 99 (276-278). Date of Publication: 1 Oct 2020			NO
Appropriate use of tocilizumab in COVID-19 infection	Keske, Tekin S., Sait B., İrkören P., Kapmaz M., Çimen C., Uğur S., Çelebi İ., Bakır V.O., Palaoğlu E., Şentürk E., Çağlayan B., Çakar N., Tabak L., Ergönül Ö.	International Journal of Infectious Diseases (2020) 99 (338-343). Date of Publication: 1 Oct 2020			YES	NO	DESIGN NOT RELEVANT
Effectiveness of isolation, testing, contact tracing, and physical distancing on reducing transmission of SARS-CoV-2 in different settings: a mathematical modelling study	Kucharski A.J., Klepac P., Conlan A.J.K., Kissler S.M., Tang M.L., Fry H., Gog J.R., Edmunds W.J., Emery J.C., Medley G., Munday J.D., Russell T.W., Leclerc Q.J., Diamond C., Procter S.R., Gimma A., Sun F.Y., Gibbs H.P., Rosello A., van Zandvoort K., Hué S., Meakin S.R., Deol A.K., Knight G., Jombart T., Foss A.M., Bosse N.I., Atkins K.E., Quilty B.J., Lowe R., Prem K., Flasche S., Pearson C.A.B.…	The Lancet Infectious Diseases (2020) 20:10 (1151-1160). Date of Publication: 1 Oct 2020			NO
A Challenging colectomy for acute severe ulcerative colitis complicated by covid-19	Ruscio M.D., Variola A., Angheben A., Resimini S., Geccherle A., Ruffo G., Barugola G.	Inflammatory Bowel Diseases (2020) 26:10 (E120-E122). Date of Publication: 1 Oct 2020			NO
Expenditure of time of a routinely performed vascular surgery of a patient with COVID 19- A case report	Mühlberger D., Mumme A., Hummel T.	Phlebologie (2020) 49:5 (289-291). Date of Publication: 1 Oct 2020			NO
A case of COVID-19-associated acute pancreatitis	Canastar M.D., Yick F., Pais S., Dhand A., Lebovics E.	American Journal of Gastroenterology (2020) 115:SUPPL (S757). Date of Publication: 1 Oct 2020			NO
Systemic manifestations of COVID-19	Mahajan R., Paul G., Mahajan R., Gautam P., Paul B.	Journal of Anaesthesiology Clinical Pharmacology (2020) 36:4 (435-442). Date of Publication: 1 Oct 2020			NO
Covid-19 pandemic induces stress-induced somatization in wait list patients	Wagner-Skacel J., Wagner-Skacel J., Dalkner N., Ratzenhofer M., Fink N., Kahn J., Kniepeiss D., Fazekas C., Schemmer P.	Transplant International (2020) 33:SUPPL 2 (17). Date of Publication: 1 Oct 2020			NO
Clinical characteristics and outcomes of patients with COVID-19 treated with convalescent plasma in Miami, Florida	Anjan S., Skiada D., Cuartas M.A.D., Salguero D., Serota D.P., Gonzales-Zamora J., Ayoade F., Beauchamps L., Quiroz T.R., Bertran-Lopez J., Raccamarich P., Montgomerie E.K., Barreto I., Abbo L.M., Doblecki-Lewis S., Wu Y., Alcaide M.L.	Open Forum Infectious Diseases (2020) 7:SUPPL 1 (S340-S341). Date of Publication: 1 Oct 2020			NO
The impact of combating COVID-19 on blood culture contamination and central line associated bloodstream infection rates	LeRose J., Sandhu A., Polistico J., Ellsworth J., Baran N., Cranis M., Jabbo L., Cullen L., Moshos J., Chopra T.	Open Forum Infectious Diseases (2020) 7:SUPPL 1 (S316-S317). Date of Publication: 1 Oct 2020			YES	NO	ABSTRACT
IDWeek 2020 Abstracts		Open Forum Infectious Diseases (2020) 7:SUPPL 1. Date of Publication: 1 Oct 2020			NO
Low rates of COVID-19 in a vulnerable population: Learning from early and decisive public health policies	Donaldson M., Edeer N., Bhangu G., Greiner J., Murray M.	Open Forum Infectious Diseases (2020) 7:SUPPL 1 (S296). Date of Publication: 1 Oct 2020			NO
Repurposing eravacycline for the treatment of SARS-CoV-2 infections	Reig N., Shin D.-H.	Open Forum Infectious Diseases (2020) 7:SUPPL 1 (S345). Date of Publication: 1 Oct 2020			NO
Tocilizumab in the treatment of critical COVID-19 pneumonia	Fisher M., Marcos L., Monteforte M., Taub E., Go R.	Open Forum Infectious Diseases (2020) 7:SUPPL 1 (S346). Date of Publication: 1 Oct 2020			DUPLICATE
Tocilizumab: A friend or a foe in COVID-19 management?	Hernandez J.M., Jariwala R., Piccicacco N., Aslam S., Lakshmi S.	Open Forum Infectious Diseases (2020) 7:SUPPL 1 (S348). Date of Publication: 1 Oct 2020			NO
The porous boundaries between communities and correctional facilities: The introduction of a medical recovery site resulting in reduced COVID-19 household transmission tied to recently incarcerated individuals	Pocock K., Close R.M., McAuley J.	Open Forum Infectious Diseases (2020) 7:SUPPL 1 (S308-S309). Date of Publication: 1 Oct 2020			NO
Utilization of blood cultures, risk factors and outcomes of bloodstream infections in patients hospitalized with COVID-19	Gudipati S., Vahia A.T., Pahl N., Brar I., Suleyman G., Arshad S., Zervos M., Alangaden G.	Open Forum Infectious Diseases (2020) 7:SUPPL 1 (S271-S272). Date of Publication: 1 Oct 2020			YES	NO	ABSTRACT
Incidence of bloodstream infections and outcomes in patients with severe COVID-19 pneumonia	Papamanoli A., Yoo J., Mojahedi A., Jacob R., Grewal P., Dhaliwal S., Coritsidis A., Nakamura J., Fung J., Hotelling J., Rawal S., Karkala N., Tsui S.T., Abata J., Psevdos G., Kalogeropoulos A., Marcos L.	Open Forum Infectious Diseases (2020) 7:SUPPL 1 (S156-S157). Date of Publication: 1 Oct 2020			YES	NO	ABSTRACT
Secondary Infections and Coinfections in Coronavirus Disease 2019 (COVID-19)	Kaur I.P., Mughal M.S., Dalmacion D.L., Jaffery A., Koyoda S., Kramer V., Granet K., Eng M.	Open Forum Infectious Diseases (2020) 7:SUPPL 1 (S399). Date of Publication: 1 Oct 2020			YES	NO	ABSTRACT
Cluster of carbapenemase-producing enterobacterales secondary infections during the COVID-19 crisis at a New York City Hospital	Gomez-Simmonds A., Annavajhala M.K., McConville T.H., Dietz D.E., Shoucri S.M., Laracy J.C., Nelson B., Whittier S., Uhlemann A.-C.	Open Forum Infectious Diseases (2020) 7:SUPPL 1 (S256). Date of Publication: 1 Oct 2020			YES	NO	ABSTRACT
SARS-CoV-2 transmission: Preliminary findings from a household-based study	Grijalva C.G., Zhu Y., Halasa N.B., Kim A., Rolfes M.A., Steffens A., Reed C., Talbot H.	Open Forum Infectious Diseases (2020) 7:SUPPL 1 (S165). Date of Publication: 1 Oct 2020			NO
Long-term complications associated with COVID-19 infection	Gudipati S., Ranger J.L., Vahia A.T., Parraga Acosta T.J., Hanna Z.W., Nair S.N., Yared N.F., Suleyman G., Brar I.	Open Forum Infectious Diseases (2020) 7:SUPPL 1 (S261-S262). Date of Publication: 1 Oct 2020			YES	NO	ABSTRACT
Pseudo-outbreak of coagulase-negative staphylococcus species from blood cultures highlights unique challenges in care of critically ill patients with COVID-19	Park S., Attai A.E., Enfield K., Bell T., Hill B., Carpenter R., Cox H.L., Mathers A.	Open Forum Infectious Diseases (2020) 7:SUPPL 1 (S266). Date of Publication: 1 Oct 2020			YES	NO	ABSTRACT
Secondary infections in COVID-19 patients receiving tocilizumab in a Community Hospital	Usiak S., Di Filippo L., Frattellone M., Kincart M., Kerr C.	Open Forum Infectious Diseases (2020) 7:SUPPL 1 (S268). Date of Publication: 1 Oct 2020			YES	NO	ABSTRACT
Emergency department management of covid-19: An evidence-based approach	McManus N.M., Offman R., Oetman J.D.	Western Journal of Emergency Medicine (2020) 21:6. Date of Publication: 25 Sep 2020			NO
Tocilizumab for severe COVID-19 in solid organ transplant recipients: a matched case-control study	Pereira M.R., Aversa M.M., Farr M.A., Miko B.A., Aaron J.G., Mohan S., Cohen D.J., Ali Husain S., Ratner L.E., Arcasoy S., Uriel N., Zheng E.X., Fox A.N., Tsapepas D.S., Emond J.C., Verna E.C.	American journal of transplantation : official journal of the American Society of Transplantation and the American Society of Transplant Surgeons (2020). Date of Publication: 18 Sep 2020			NO
Obesity, Diabetes and COVID-19: An Infectious Disease Spreading From the East Collides With the Consequences of an Unhealthy Western Lifestyle	Holly J.M.P., Biernacka K., Maskell N., Perks C.M.	Frontiers in Endocrinology (2020) 11 Article Number: 582870. Date of Publication: 17 Sep 2020			NO
Fungal infection during COVID-19: Does aspergillus mean secondary invasive aspergillosis?	Fekkar A., Poignon C., Blaize M., Lampros A.	American Journal of Respiratory and Critical Care Medicine (2020) 202:6 (902-903). Date of Publication: 15 Sep 2020			YES	NO	CASE REPORT
Therapeutic strategies against COVID-19	Esposito S., Gnocchi M., Gagliardi M., Affanni P., Veronesi L., Colucci M.E., Neglia C., Argentiero A., Principi N.	Acta Biomedica (2020) 91:3 (1-17) Article Number: e2020038. Date of Publication: 11 Sep 2020			NO
SARS-CoV-2 Infection During Induction Chemotherapy in a Child With High-risk T-Cell Acute Lymphoblastic Leukemia (T-ALL)	Dantonello T.M., Kartal-Kaess M., Aebi C., Suter-Riniker F., Busch J.D., Kubetzko S., Bourquin J.-P., Roessler J.	Journal of pediatric hematology/oncology (2020). Date of Publication: 11 Sep 2020			NO
Does SARS-CoV-2 infection cause sperm DNA fragmentation? Possible link with oxidative stress	Sengupta P., Dutta S.	European Journal of Contraception and Reproductive Health Care (2020) 25:5 (405-406). Date of Publication: 2 Sep 2020			NO
COVID-19: An Alert to Ventilator-Associated Bacterial Pneumonia	Póvoa H.C.C., Chianca G.C., Iorio N.L.P.P.	Infectious Diseases and Therapy (2020) 9:3 (417-420). Date of Publication: 1 Sep 2020			DUPLICATE
Coronavirus disease 2019 as a particular sepsis: a 2-week follow-up of standard immunological parameters in critically ill patients	Monneret G., Cour M., Viel S., Venet F., Argaud L.	Intensive Care Medicine (2020) 46:9 (1764-1765). Date of Publication: 1 Sep 2020			YES	NO	POPULATION NOT RELEVANT
When do you say it's SARS-CoV-2-associated diarrhea?	Aguila E.J.T., Cua I.H.Y., Dumagpi J.E.L.	Journal of Gastroenterology and Hepatology (Australia) (2020) 35:9 (1652-1653). Date of Publication: 1 Sep 2020			NO
Clinical characteristics of hematological patients concomitant with COVID-19	Zhou X., Wang G., Chen L., Meng F., Huang L., Huang L., Wang N., Li T., Cao Y., Zhou J.	Cancer Science (2020) 111:9 (3379-3385). Date of Publication: 1 Sep 2020			DUPLICATE
Successful recovery of recurrence of positive SARS-CoV-2 RNA in COVID-19 patient with systemic lupus erythematosus: a case report and review	He F., Luo Q., Lei M., Fan L., Shao X., Hu K., Qin S., Yu N., Cao J., Yang L.	Clinical Rheumatology (2020) 39:9 (2803-2810). Date of Publication: 1 Sep 2020			NO
Individual quarantine versus active monitoring of contacts for the mitigation of COVID-19: a modelling study	Peak C.M., Kahn R., Grad Y.H., Childs L.M., Li R., Lipsitch M., Buckee C.O.	The Lancet Infectious Diseases (2020) 20:9 (1025-1033). Date of Publication: 1 Sep 2020			NO
SARS-CoV-2 infection may mask another infection	Leon A., Debry C., Renaud M.	European Annals of Otorhinolaryngology, Head and Neck Diseases (2020) 137:4 (349-350). Date of Publication: 1 Sep 2020			YES	NO	POPULATION NOT RELEVANT
A proposed scoring system for triage of patients who require vascular access creation in times of COVID-19	Ng J.J., Choong A.M.T.L., Ngoh C.L.Y.	Journal of Vascular Surgery (2020) 72:3 (1150-1151). Date of Publication: 1 Sep 2020			NO
The lurking scourge of multidrug resistant Candida auris in times of COVID-19 pandemic	Chowdhary A., Sharma A.	Journal of Global Antimicrobial Resistance (2020) 22 (175-176). Date of Publication: 1 Sep 2020			YES	NO	DESIGN NOT RELEVANT
Could the COVID-19 pandemic aggravate antimicrobial resistance?	Rossato L., Negrão F.J., Simionatto S.	American Journal of Infection Control (2020) 48:9 (1129-1130). Date of Publication: 1 Sep 2020			NO
Heart block in patients with coronavirus disease 2019: A case series of 3 patients infected with SARS-CoV-2	Eneizat Mahdawi T., Wang H., Haddadin F.I., Al-Qaysi D., Wylie J.V.	HeartRhythm Case Reports (2020) 6:9 (652-656). Date of Publication: 1 Sep 2020			NO
Dexamethasone for COVID-19: data needed from randomised clinical trials in Africa	Brotherton H., Usuf E., Nadjm B., Forrest K., Bojang K., Samateh A.L., Bittaye M., Roberts C.A., d'Alessandro U., Roca A.	The Lancet Global Health (2020) 8:9 (e1125-e1126). Date of Publication: 1 Sep 2020			NO
The sialoside-binding pocket of SARS-CoV-2 spike glycoprotein structurally resembles MERS-CoV	Awasthi M., Gulati S., Sarkar D.P., Tiwari S., Kateriya S., Ranjan P., Verma S.K.	Viruses (2020) 12:9 Article Number: 909. Date of Publication: 1 Sep 2020			DUPLICATE
Clinicopathological Features and Outcomes of Acute Kidney Injury in Critically Ill COVID-19 with Prolonged Disease Course: A Retrospective Cohort	Xia P., Wen Y., Duan Y., Su H., Cao W., Xiao M., Ma J., Zhou Y., Chen G., Jiang W., Wu H., Hu Y., Xu S., Cai H., Liu Z., Zhou X., Du B., Wang J., Li T., Yan X., Chen L., Liang Z., Zhang S., Zhang C., Qin Y., Wang G., Li X.	Journal of the American Society of Nephrology (2020) 31:9 (2205-2221). Date of Publication: 1 Sep 2020			NO
Severe acute respiratory syndrome coronavirus-2 and the deduction effect of angiotensin-converting enzyme 2 in pregnancy	Lai Y.-J., Chang C.-M., Lin C.-K., Yang Y.-P., Chien C.-S., Wang P.-H., Chang C.-C.	Journal of the Chinese Medical Association (2020) 83:9 (812-816). Date of Publication: 1 Sep 2020			DUPLICATE
Infant with SARS-CoV-2 infection causing severe lung disease treated with remdesivir	Frauenfelder C., Brierley J., Whittaker E., Perucca G., Bamford A.	Pediatrics (2020) 146:3. Date of Publication: 1 Sep 2020			NO
PRO: The COVID-19 pandemic will result in increased antimicrobial resistance rates	Clancy C.J., Buehrle D.J., Nguyen M.H.	JAC-Antimicrobial Resistance (2020) 2:3. Date of Publication: 1 Sep 2020			NO
Bacterial pneumonia coinfection and antimicrobial therapy duration in SARS-CoV-2 (COVID-19) infection	Townsend L., Hughes G., Kerr C., Kelly M., O'Connor R., Sweeney E., Doyle C., O'Riordan R., Bergin C., Bannan C.	JAC-Antimicrobial Resistance (2020) 2:3 Article Number: dlaa071. Date of Publication: 1 Sep 2020			YES	NO	DESIGN NOT RELEVANT
Coronavirus disease 2019 (COVID-19): Immune responses, transmission, and clinical features: An update	Hosseini P., Dehghan A., Navand A.H., Moghadami M., Soltani S., Zandi M.	Journal of Cellular and Molecular Anesthesia (2020) 5:4 (266-268). Date of Publication: 1 Sep 2020			NO
The future of sepsis research: Time to think differently?	Bastarache J.A.	American Journal of Physiology - Lung Cellular and Molecular Physiology (2020) 319:3 (L523-L526). Date of Publication: 1 Sep 2020			NO
Social Participation, Inclusion and Mental Well-Being following SARS-CoV-2 Related Restrictions on Going Out: A Follow-up Study from Germany	Schutzwohl M., Mergel E., Schutzwohl M.	Psychiatrische Praxis (2020) 47:6 (308-318). Date of Publication: 1 Sep 2020			NO
Advances in Neonatal Infections	Fanaroff A.A., Fanaroff J.M.	American Journal of Perinatology (2020) 37:1 (S5-S9). Date of Publication: 1 Sep 2020			NO
COVIDOSE: Low-dose tocilizumab inthe treatment of COVID-19 pneumonitis	Strohbehn G.W., Heiss B.L., Rouhani S.J., Trujillo J.A., Pyzer A.R., Yu J., Kacew A.J., Weiss A., Maleckar S., Wright R., Koziol A., Martell B., Danahey K., Karrison T.G., Edens C., Ventura I.B., Pettit N., Patel B., Pisano J., Strek M., Gajewski T.F., Ratain M.J., Reid P.D.	Clinical Cancer Research (2020) 26:18 SUPPL. Date of Publication: 1 Sep 2020			NO
Increased physiological dead space in mechanically ventilated COVID-19 patients recovering from severe acute respiratory distress syndrome: A case report	Xia J., Feng Y., Li M., Yu X., Zhang Y., Duan J., Zhan Q.	BMC Infectious Diseases (2020) 20:1 Article Number: 637. Date of Publication: 27 Aug 2020			NO
Household Transmission of SARS-CoV-2 in the United States	Lewis N.M., Chu V.T., Ye D., Conners E.E., Gharpure R., Laws R.L., Reses H.E., Freeman B.D., Fajans M., Rabold E.M., Dawson P., Buono S., Yin S., Owusu D., Wadhwa A., Pomeroy M., Yousaf A., Pevzner E., Njuguna H., Battey K.A., Tran C.H., Fields V.L., Salvatore P., O'Hegarty M., Vuong J., Chancey R., Gregory C., Banks M., Rispens J.R., Dietrich E., Marcenac P., Matanock A.M., Duca L., Binder A., F…	Clinical infectious diseases : an official publication of the Infectious Diseases Society of America (2020). Date of Publication: 16 Aug 2020			DUPLICATE
COVID-19 and acute juvenile paracoccidioidomycosis coinfection	de Macedo P.M., Freitas D.F.S., Varon A.G., Lamas C.D.C., Ferreira L.C.F., Freitas A.D., Ferreira M.T., Nunes E.P., Siqueira M.M., Veloso V.G., Do Valle A.C.F.	PLoS Neglected Tropical Diseases (2020) 14:8 (1-7) Article Number: e0008559. Date of Publication: 10 Aug 2020			NO
Secondary Bacterial Infections in Patients With Viral Pneumonia	Manohar P., Loh B., Nachimuthu R., Hua X., Welburn S.C., Leptihn S.	Frontiers in Medicine (2020) 7 Article Number: 420. Date of Publication: 5 Aug 2020			YES	NO	POPULATION NOT RELEVANT
Clinical effectiveness of flucloxacillin delivery using an elastomeric device for outpatient parenteral antimicrobial therapy	Zhang Y., Ody Y.C., Davis L.	British journal of community nursing (2020) 25:8 (376-380). Date of Publication: 2 Aug 2020			DUPLICATE
Immune pathogenesis of covid-19 intoxication: Storm or silence?	Kiselevskiy M., Shubina I., Chikileva I., Sitdikova S., Samoylenko I., Anisimova N., Kirgizov K., Suleimanova A., Gorbunova T., Varfolomeeva S.	Pharmaceuticals (2020) 13:8 (1-17) Article Number: 166. Date of Publication: 1 Aug 2020			DUPLICATE
From Hematologistʼs desk: The effect of COVID-19 on the blood system	Sahu K.K., Siddiqui A.D.	American Journal of Hematology (2020) 95:8 (E213-E215). Date of Publication: 1 Aug 2020			NO
Increased risk of acquisition of new delhi metallo-beta-lactamase-producing carbapenem-resistant enterobacterales (Ndm-cre) among a cohort of covid-19 patients in a teaching hospital in tuscany, italy	Porretta A.D., Baggiani A., Arzilli G., Casigliani V., Mariotti T., Mariottini F., Scardina G., Sironi D., Totaro M., Barnini S., Privitera G.P.	Pathogens (2020) 9:8 (1-4) Article Number: 635. Date of Publication: 1 Aug 2020			DUPLICATE
How should we overcome the threat by the pandemic of 2019-nCoV? Epidemic simulation using the SIRS model	Inamo J.	Clinical Rheumatology (2020) 39:8 (2471-2473). Date of Publication: 1 Aug 2020			NO
Successful management of the first reported case in Austria of COVID-19 with ARDS	Seitz T., Hoepler W., Weseslindtner L., Aberle J.H., Aberle S.W., Puchhammer-Stoeckl E., Baumgartner S., Traugott M., Karolyi M., Pawelka E., Niculescu I., Friese E., Neuhold S., Stahl D., Madl C., Zoufaly A., Wenisch C., Laferl H.	Infection (2020) 48:4 (647-651). Date of Publication: 1 Aug 2020			DUPLICATE
Impact of contact tracing on SARS-CoV-2 transmission	Sun K., Viboud C.	The Lancet Infectious Diseases (2020) 20:8 (876-877). Date of Publication: 1 Aug 2020			NO
Epidemiological and clinical features of 200 hospitalized patients with corona virus disease 2019 outside Wuhan, China: A descriptive study	Yang L., Liu J., Zhang R., Li M., Li Z., Zhou X., Hu C., Tian F., Zhou F., Lei Y.	Journal of Clinical Virology (2020) 129 Article Number: 104475. Date of Publication: 1 Aug 2020			YES	NO	NO DISAGGREGATED DATA
Co-infections among patients with COVID-19: The need for combination therapy with non-anti-SARS-CoV-2 agents?	Lai C.-C., Wang C.-Y., Hsueh P.-R.	Journal of Microbiology, Immunology and Infection (2020) 53:4 (505-512). Date of Publication: 1 Aug 2020			DUPLICATE
Early administered antibiotics do not impact mortality in critically ill patients with COVID-19.	Buetti N., Mazzuchelli T., Lo Priore E., Balmelli C., Llamas M., Pallanza M., Elzi L., Consonni V., Trimboli P., Forni-Ogna V., Bernasconi E.	Journal of Infection (2020) 81:2 (e148-e149). Date of Publication: 1 Aug 2020			NO
COVID-19: Is it time for pediatric anesthetists to always protect ourselves?	De Jose Maria B.	Paediatric Anaesthesia (2020) 30:8 (954). Date of Publication: 1 Aug 2020			NO
Effect of a wet market on coronavirus disease (COVID-19) transmission dynamics in China, 2019–2020	Mizumoto K., Kagaya K., Chowell G.	International Journal of Infectious Diseases (2020) 97 (96-101). Date of Publication: 1 Aug 2020			NO
Risk of SARS-CoV-2 infection among contacts of individuals with COVID-19 in Hangzhou, China	Wu Y., Song S., Kao Q., Kong Q., Sun Z., Wang B.	Public Health (2020) 185 (57-59). Date of Publication: 1 Aug 2020			DUPLICATE
The combined therapy of a traditional Chinese medicine formula and Western medicine for a critically ill case infected with COVID-19	Zhang K., Tian M., Zeng Y., Wang L., Luo S., Xia W., Zhang X., Zha Y.	Complementary Therapies in Medicine (2020) 52 Article Number: 102473. Date of Publication: 1 Aug 2020			NO
Can tocilizumab calm the cytokine storm of COVID-19?	Schulert G.S.	The Lancet Rheumatology (2020) 2:8 (e449-e451). Date of Publication: 1 Aug 2020			NO
Prognostic factors associated with mortality risk and disease progression in 639 critically ill patients with COVID-19 in Europe: Initial report of the international RISC-19-ICU prospective observational cohort	Wendel Garcia P.D., Fumeaux T., Guerci P., Heuberger D.M., Montomoli J., Roche-Campo F., Schuepbach R.A., Hilty M.P.	EClinicalMedicine (2020) 25 Article Number: 100449. Date of Publication: 1 Aug 2020			YES	YES
Severe COVID-19 and healthcare-associated infections on the ICU: time to remember the basics?	Sturdy A., Basarab M., Cotter M., Hager K., Shakespeare D., Shah N., Randall P., Spray D., Arnold A.	Journal of Hospital Infection (2020) 105:4 (593-595). Date of Publication: 1 Aug 2020			YES	NO	NO DATA
Coronavirus disease outbreak in call center, South Korea	Park S.Y., Kim Y.-M., Yi S., Lee S., Na B.-J., Kim C.B., Kim J.-I., Kim H.S., Kim Y.B., Park Y., Huh I.S., Kim H.K., Yoon H.J., Jang H., Kim K., Chang Y., Kim I., Lee H., Gwack J., Kim S.S., Kim M., Kweon S., Choe Y.J., Park O., Park Y.J., Jeong E.K.	Emerging Infectious Diseases (2020) 26:8 (1666-1670). Date of Publication: 1 Aug 2020			NO
Characteristics and outcomes of coronavirus disease patients under nonsurge conditions, Northern California, USA, March–April 2020	Ferguson J., Rosser J.I., Quintero O., Scott J., Subramanian A., Gumma M., Rogers A., Kappagoda S.	Emerging Infectious Diseases (2020) 26:8 (1679-1685). Date of Publication: 1 Aug 2020			YES	NO	NO DATA
Cluster of Coronavirus disease associated with fitness dance classes, South Korea	Jang S., Han S.H., Rhee J.-Y.	Emerging Infectious Diseases (2020) 26:8 (1917-1920). Date of Publication: 1 Aug 2020			NO
Secondary transmission of coronavirus disease from presymptomatic persons, China	Zhang W., Cheng W., Luo L., Ma Y., Xu C., Qin P., Zhang Z.	Emerging Infectious Diseases (2020) 26:8 (1924-1926). Date of Publication: 1 Aug 2020			NO
Managing chronic pain patients at the time of covid-19 pandemic	Coluzzi F., Marinangeli F., Pergolizzi J.	Minerva Anestesiologica (2020) 86:8 (797-799). Date of Publication: 1 Aug 2020			NO
Tocilizumab and steroid treatment in patients with COVID-19 pneumonia	Mikulska M., Nicolini L.A., Signori A., Di Biagio A., Sepulcri C., Russo C., Dettori S., Berruti M., Sormani M.P., Giacobbe D.R., Vena A., De Maria A., Dentone C., Taramasso L., Mirabella M., Magnasco L., Mora S., Delfino E., Toscanini F., Balletto E., Alessandrini A.I., Baldi F., Briano F., Camera M., Dodi F., Ferrazin A., Labate L., Mazzarello G., Pincino R., Portunato F., Tutino S., Barisione …	PLoS ONE (2020) 15:8 August Article Number: e0237831. Date of Publication: 1 Aug 2020			NO
Nosocomial infection among patients with COVID-19: A retrospective data analysis of 918 cases from a single center in Wuhan, China	He Y., Li W., Wang Z., Chen H., Tian L., Liu D.	Infection Control and Hospital Epidemiology (2020) 41:8 (982-983). Date of Publication: 1 Aug 2020			YES	NO	DESIGN NOT RELEVANT
SARS-CoV-2 infection in immunocompromised patients: Humoral versus cell-mediated immunity	Wei J., Zhao J., Han M., Meng F., Zhou J.	Journal for ImmunoTherapy of Cancer (2020) 8:2 Article Number: e000862. Date of Publication: 29 Jul 2020			NO
A comparison of clinical characteristics and outcomes in elderly and younger patients with covid-19	Song J., Hu W., Yu Y., Shen X., Wang Y., Yan J., Yang X., Gong S., Wang M.	Medical Science Monitor (2020) 26 Article Number: e925047. Date of Publication: 28 Jul 2020			YES	NO	NO DISAGGREGATED DATA
Association of Interleukin 7 Immunotherapy with Lymphocyte Counts among Patients with Severe Coronavirus Disease 2019 (COVID-19)	Laterre P.F., François B., Collienne C., Hantson P., Jeannet R., Remy K.E., Hotchkiss R.S.	JAMA Network Open (2020) 3:7 Article Number: 16485. Date of Publication: 22 Jul 2020			NO
BTK Inhibitors in Cancer Patients with COVID-19: “The Winner Will be the One Who Controls That Chaos” (Napoleon Bonaparte)	Chong E.A., Roeker L.E., Shadman M., Davids M.S., Schuster S.J., Mato A.R.	Clinical Cancer Research (2020) 26:14. Date of Publication: 15 Jul 2020			NO
Impact of Vaccines; Health, Economic and Social Perspectives	Rodrigues C.M.C., Plotkin S.A.	Frontiers in Microbiology (2020) 11 Article Number: 1526. Date of Publication: 14 Jul 2020			NO
Transmission Routes Analysis of SARS-CoV-2: A Systematic Review and Case Report	Li H., Wang Y., Ji M., Pei F., Zhao Q., Zhou Y., Hong Y., Han S., Wang J., Wang Q., Li Q., Wang Y.	Frontiers in Cell and Developmental Biology (2020) 8 Article Number: 618. Date of Publication: 10 Jul 2020			NO
Lessons learned from the mechanisms of posttraumatic inflammation extrapolated to the inflammatory response in COVID-19: A review	Teuben M.P.J., Pfeifer R., Teuber H., De Boer L.L., Halvachizadeh S., Shehu A., Pape H.-C.	Patient Safety in Surgery (2020) 14:1 Article Number: 28. Date of Publication: 9 Jul 2020			DUPLICATE
Consensus of Chinese experts on protection of skin and mucous membrane barrier for health-care workers fighting against coronavirus disease 2019	Yan Y., Chen H., Chen L., Cheng B., Diao P., Dong L., Gao X., Gu H., He L., Ji C., Jin H., Lai W., Lei T., Li L., Li L., Li R., Liu D., Liu W., Lu Q., Shi Y., Song J., Tao J., Wang B., Wang G., Wu Y., Xiang L., Xie J., Xu J., Yao Z., Zhang F., Zhang J., Zhong S., Li H., Li H.	Dermatologic Therapy (2020) 33:4 Article Number: e13310. Date of Publication: 1 Jul 2020			DUPLICATE
Presenting features and early mortality from SARS-CoV-2 infection in cancer patients during the initial stage of the COVID-19 pandemic in Europe	Pinato D.J., Lee A.J.X., Biello F., Seguí E., Aguilar-Company J., Carbó A., Bruna R., Bower M., Rizzo G., Benafif S., Carmona C., Chopra N., Cruz C.A., D’avanzo F., Evans J.S., Galazi M., Garcia-Fructuoso I., Pria A.D., Newsom-Davis T., Ottaviani D., Patriarca A., Reyes R., Sharkey R., Sng C.C.T., Wong Y.N.S., Ferrante D., Scotti L., Avanzi G.C., Bellan M., Castello L.M., Marco-Hernández J., Moll…	Cancers (2020) 12:7 (1-13) Article Number: 1841. Date of Publication: 1 Jul 2020			NO
Clinical course and outcomes of severe covid-19: A national scale study	Amit M., Sorkin A., Chen J., Cohen B., Karol D., Tsur A.M., Lev S., Rozenblat T., Dvir A., Landau G., Fridrich L., Glassberg E., Kesari S., Sviri S., Gelman R., Miller A., Epstein D., Ben-Avi R., Matan M., Jakobson D.J., Bader T., Dahan D., King D.A., Ben-Ari A., Soroksky A., Bar A., Fink N., Singer P., Benov A.	Journal of Clinical Medicine (2020) 9:7 (1-12) Article Number: 2282. Date of Publication: 1 Jul 2020			DUPLICATE
The unrecognized threat of secondary bacterial infections with COVID-19	Vaillancourt M., Jorth P.	mBio (2020) 11:4 (1-3) Article Number: e01806-20. Date of Publication: 1 Jul 2020			YES	NO	COMMENTARY
COVID-19 with rheumatic diseases: a report of 5 cases	Cheng C., Li C., Zhao T., Yue J., Yang F., Yan Y., Liu X.	Clinical Rheumatology (2020) 39:7 (2025-2029). Date of Publication: 1 Jul 2020			NO
Vascular access in COVID-19 patients: Smart decisions for maximal safety	Scoppettuolo G., Biasucci D.G., Pittiruti M.	Journal of Vascular Access (2020) 21:4 (408-410). Date of Publication: 1 Jul 2020			NO
Management of newborns exposed to mothers with confirmed or suspected COVID-19	Amatya S., Corr T.E., Gandhi C.K., Glass K.M., Kresch M.J., Mujsce D.J., Oji-Mmuo C.N., Mola S.J., Murray Y.L., Palmer T.W., Singh M., Fricchione A., Arnold J., Prentice D., Bridgeman C.R., Smith B.M., Gavigan P.J., Ericson J.E., Miller J.R., Pauli J.M., Williams D.C., McSherry G.D., Legro R.S., Iriana S.M., Kaiser J.R.	Journal of Perinatology (2020) 40:7 (987-996). Date of Publication: 1 Jul 2020			DUPLICATE
Corticosteroid treatment in severe COVID-19 pneumonia: two cases and literature review	Dai J., Xiong Y., Li H., Qian Y., Xu Y., Xu Q., Yan X., Tang J.	Clinical Rheumatology (2020) 39:7 (2031-2037). Date of Publication: 1 Jul 2020			NO
SARS-CoV-2 as an extrahepatic precipitator of acute-on-chronic liver failure	Große K., Kramer M., Trautwein C., Bruns T.	Liver International (2020) 40:7 (1792-1793). Date of Publication: 1 Jul 2020			NO
COVID-19: Zoonotic aspects	Ahmad T., Khan M., Haroon, Musa T.H., Nasir S., Hui J., Bonilla-Aldana D.K., Rodriguez-Morales A.J.	Travel Medicine and Infectious Disease (2020) 36 Article Number: 101607. Date of Publication: 1 Jul 2020			NO
Immunosuppressive agents for dermatological indications in the ongoing COVID-19 pandemic: Rationalizing use and clinical applicability	Khurana A., Saxena S.	Dermatologic Therapy (2020) 33:4 Article Number: e13639. Date of Publication: 1 Jul 2020			NO
Extracorporeal Membrane Oxygenation for COVID-19	Sanford Z., Madathil R.J., Deatrick K.B., Tabatabai A., Menaker J., Galvagno S.M., Mazzeffi M.A., Rabin J., Ghoreishi M., Rector R., Herr D.L., Kaczorowski D.J.	Innovations: Technology and Techniques in Cardiothoracic and Vascular Surgery (2020) 15:4 (306-313). Date of Publication: 1 Jul 2020			NO
Head and neck cancer cannot wait for this pandemic to end: Risks, challenges and perspectives of oral-maxillofacial surgeon during COVID-19	Valentini V., Pucci R., Battisti A., Cassoni A.	Oral Oncology (2020) 106 Article Number: 104758. Date of Publication: 1 Jul 2020			NO
Evaluation of COVID-19 epidemic outbreak caused by temporal contact-increase in South Korea	Kim S., Jeong Y.D., Byun J.H., Cho G., Park A., Jung J.H., Roh Y., Choi S., Muhammad I.M., Jung I.H.	International Journal of Infectious Diseases (2020) 96 (454-457). Date of Publication: 1 Jul 2020			NO
Prominent changes in blood coagulation of patients with SARS-CoV-2 infection	Han H., Yang L., Liu R., Liu F., Liu F., Wu K.-L., Li J., Liu X.-H., Zhu C.-L.	Clinical Chemistry and Laboratory Medicine (2020) 58:7 (1116-1120). Date of Publication: 1 Jul 2020			NO
SARS-CoV-2 Infection and Cardiovascular Disease: COVID-19 Heart	Dhakal B.P., Sweitzer N.K., Indik J.H., Acharya D., William P.	Heart Lung and Circulation (2020) 29:7 (973-987). Date of Publication: 1 Jul 2020			NO
Ruxolitinib in treatment of severe coronavirus disease 2019 (COVID-19): A multicenter, single-blind, randomized controlled trial	Cao Y., Wei J., Zou L., Jiang T., Wang G., Chen L., Huang L., Meng F., Huang L., Wang N., Zhou X., Luo H., Mao Z., Chen X., Xie J., Liu J., Cheng H., Zhao J., Huang G., Wang W., Zhou J.	Journal of Allergy and Clinical Immunology (2020) 146:1 (137-146.e3). Date of Publication: 1 Jul 2020			NO
Obesity Is a Risk Factor for Greater COVID-19 Severity	Gao F., Zheng K.I., Wang X.-B., Sun Q.-F., Pan K.-H., Wang T.-Y., Chen Y.-P., Targher G., Byrne C.D., George J., Zheng M.-H.	Diabetes Care (2020) 43:7 (E72-E74). Date of Publication: 1 Jul 2020			NO
Hemodialysis with cohort isolation to prevent secondary transmission during a COVID-19 outbreak in Korea	Cho J.-H., Kang S.H., Park H.C., Kim D.K., Lee S.-H., Do J.Y., Park J.W., Kim S.N., Kim M.S., Jin K., Kang G.W., Park S.-H., Kim Y.-L., Lee Y.-K., Park H.C., Kim D.H., Yoo K.D., Kim Y.G., Lee S.H., Yoon H.E., Kim D.K., Kim S.N., Kim M.S., Jung Y.C., Kim Y.S., Lee Y.K.	Journal of the American Society of Nephrology (2020) 31:7 (1398-1408). Date of Publication: 1 Jul 2020			NO
Hospitalization and critical care of 109 decedents with COVID-19 pneumonia in Wuhan, China	Du R.-H., Liu L.-M., Yin W., Wang W., Guan L.-L., Yuan M.-L., Li Y.-L., Hu Y., Li X.-Y., Sun B., Peng P., Shi H.-Z.	Annals of the American Thoracic Society (2020) 17:7 (839-846). Date of Publication: 1 Jul 2020			YES	NO	NO DATA
COVID-19-associated pulmonary aspergillosis	van Arkel A.L.E., Rijpstra T.A., Belderbos H.N.A., van Wijngaarden P., Verweij P.E., Bentvelsen R.G.	American Journal of Respiratory and Critical Care Medicine (2020) 202:1 (132-135). Date of Publication: 1 Jul 2020			NO
Scoring systems for predicting mortality for severe patients with COVID-19	Shang Y., Liu T., Wei Y., Li J., Shao L., Liu M., Zhang Y., Zhao Z., Xu H., Peng Z., Zhou F., Wang X.	EClinicalMedicine (2020) 24 Article Number: 100426. Date of Publication: 1 Jul 2020			NO
Mobility restrictions for the control of epidemics: When do they work?	Espinoza B., Castillo-Chavez C., Perrings C.	PLoS ONE (2020) 15:7 Article Number: e0235731. Date of Publication: 1 Jul 2020			NO
Critical care management of patients with COVID-19: Early experience in Thailand	Ratanarat R., Sivakorn C., Viarasilpa T., Schultz M.J.	American Journal of Tropical Medicine and Hygiene (2020) 103:1 (48-54). Date of Publication: 1 Jul 2020			YES	NO	NO DATA
Outcomes of 3,737 COVID-19 patients treated with hydroxychloroquine/azithromycin and other regimens in Marseille, France: A retrospective analysis	Lagier J.-C., Million M., Gautret P., Colson P., Cortaredona S., Giraud-Gatineau A., Honoré S., Gaubert J.-Y., Fournier P.-E., Tissot-Dupont H., Chabrière E., Stein A., Deharo J.-C., Fenollar F., Rolain J.-M., Obadia Y., Jacquier A., La Scola B., Brouqui P., Drancourt M., Parola P., Raoult D., Amrane S., Aubry C., Bardou M., Berenger C., Camoin-Jau L., Cassir N., Decoster C., Dhiver C., Doudier B…	Travel Medicine and Infectious Disease (2020) 36 Article Number: 101791. Date of Publication: 1 Jul 2020			YES	NO	POPULATION NOT RELEVANT
Chest computed tomography in recovered and discharged COVID-19 patients	Scialpi M., Piscioli I.	Lung India (2020) 37:4 (349-350). Date of Publication: 1 Jul 2020			NO
Secondary Bacterial Infections During Pulmonary Viral Disease: Phage Therapeutics as Alternatives to Antibiotics?	Manohar P., Loh B., Athira S., Nachimuthu R., Hua X., Welburn S.C., Leptihn S.	Frontiers in Microbiology (2020) 11 Article Number: 1434. Date of Publication: 26 Jun 2020			DUPLICATE
Coagulopathy accompanying severe forms of coronavirus infection (COVID-19) – incidence of thrombotic complications, how to prevent and treat them	Karetová D., Bultas J.	Cor et Vasa (2020) 62:1 (22-26). Date of Publication: 22 Jun 2020			NO
Comparison of clinical characteristics and outcomes of patients with coronavirus disease 2019 at different ages	Zhao M., Wang M., Zhang J., Gu J., Zhang P., Xu Y., Ye J., Wang Z., Ye D., Pan W., Shen B., He H., Liu M., Liu M., Luo Z., Li D., Liu J., Wan J.	Aging (2020) 12:11 (10070-10086). Date of Publication: 4 Jun 2020			DUPLICATE
Collateral damage of the COVID-19 pandemic: Exacerbation of antimicrobial resistance and disruptions to antimicrobial stewardship programmes?	Chibabhai V., Duse A.G., Perovic O., Richards G.A.	South African Medical Journal (2020) 110:7. Date of Publication: 2 Jun 2020			YES	NO	EDITORIAL
Understanding of COVID-19 based on current evidence	Sun P., Lu X., Xu C., Sun W., Pan B.	Journal of Medical Virology (2020) 92:6 (548-551). Date of Publication: 1 Jun 2020			NO
Clinicolaboratory study of 25 fatal cases of COVID-19 in Wuhan	Tu W.-J., Cao J., Yu L., Hu X., Liu Q.	Intensive Care Medicine (2020) 46:6 (1117-1120). Date of Publication: 1 Jun 2020			YES	NO	NO DISAGGREGATED DATA
Expert consensus on the nursing management of critically ill elderly patients with coronavirus disease 2019	Wang X., Sun C., Hu H.-X., Wang Z.-X., Wang H., Peng H., Qiao J.-H., Gao L., Cai D., Cai M., Deng C., Deng Y., Han Y., Jiang Y., Li H., Liao Y., Wang L., Wu X., Yue L., Zhao P., Zhou T.	Aging Medicine (2020) 3:2 (74-81). Date of Publication: 1 Jun 2020			NO
An Update on Current Therapeutic Drugs Treating COVID-19	Wu R., Wang L., Kuo H.-C.D., Shannar A., Peter R., Chou P.J., Li S., Hudlikar R., Liu X., Liu Z., Poiani G.J., Amorosa L., Brunetti L., Kong A.-N.	Current Pharmacology Reports (2020) 6:3 (56-70). Date of Publication: 1 Jun 2020			NO
Is Gradual and Controlled Approach to Herd Protection a Valid Strategy to Curb the COVID-19 Pandemic?	Laxminarayan R., John T.J.	Indian Pediatrics (2020) 57:6 (505-507). Date of Publication: 1 Jun 2020			NO
Clinical features and short-term outcomes of 221 patients with COVID-19 in Wuhan, China	Zhang G., Hu C., Luo L., Fang F., Chen Y., Li J., Peng Z., Pan H.	Journal of Clinical Virology (2020) 127 Article Number: 104364. Date of Publication: 1 Jun 2020			DUPLICATE
Epidemiological and clinical features of 125 Hospitalized Patients with COVID-19 in Fuyang, Anhui, China	Wang R., Pan M., Zhang X., Han M., Fan X., Zhao F., Miao M., Xu J., Guan M., Deng X., Chen X., Shen L.	International Journal of Infectious Diseases (2020) 95 (421-428). Date of Publication: 1 Jun 2020			YES	NO	NO DATA
Severe COVID-19 Infection while on long standing therapy with hydroxychloroquine	Ramakrishna K., Habib G., Chahal J., Manta D., Gupta P.	Journal of Clinical and Diagnostic Research (2020) 14:6 (OD04-OD05). Date of Publication: 1 Jun 2020			NO
COVID-19 patients exhibit less pronounced immune suppression compared with bacterial septic shock patients	Kox M., Frenzel T., Schouten J., Van De Veerdonk F.L., Koenen H.J.P.M., Pickkers P., Hemelaar P., Beunders R., Van Der Hoeven J., Van Der Velde S., Van Der Eng H., Rovers N., Klop-Riehl M., Gerretsen J., Kooistra E., Waalders N., Claassen W., Heesakkers H., Van Schaik T., Netea M., Joosten L., Janssen N., Grondman I., De Nooijer A., De Mast Q., Jaeger M., Kouijzer I., Dijkstra H., Lemmers H., Van…	Critical Care (2020) 24:1 Article Number: 263. Date of Publication: 26 May 2020			NO
Management of COVID-19: the Zhejiang experience	Xu K., Cai H., Shen Y., Ni Q., Chen Y., Hu S., Li J., Wang H., Yu L., Huang H., Qiu Y., Wei G., Fang Q., Zhou J., Sheng J., Liang T., Li L.	Zhejiang da xue xue bao. Yi xue ban = Journal of Zhejiang University. Medical sciences (2020) 49:2 (147-157). Date of Publication: 25 May 2020			DUPLICATE
Remdesivir in adults with severe COVID-19: a randomised, double-blind, placebo-controlled, multicentre trial	Wang Y., Zhang D., Du G., Du R., Zhao J., Jin Y., Fu S., Gao L., Cheng Z., Lu Q., Hu Y., Luo G., Wang K., Lu Y., Li H., Wang S., Ruan S., Yang C., Mei C., Wang Y., Ding D., Wu F., Tang X., Ye X., Ye Y., Liu B., Yang J., Yin W., Wang A., Fan G., Zhou F., Liu Z., Gu X., Xu J., Shang L., Zhang Y., Cao L., Guo T., Wan Y., Qin H., Jiang Y., Jaki T., Hayden F.G., Horby P.W., Cao B., Wang C.	The Lancet (2020) 395:10236 (1569-1578). Date of Publication: 16 May 2020			NO
The Novel Coronavirus COVID-19 Outbreak: Global Implications for Antimicrobial Resistance	Murray A.K.	Frontiers in Microbiology (2020) 11 Article Number: 1020. Date of Publication: 13 May 2020			YES	NO	EDITORIAL
A trial of lopinavir-ritonavir in adults hospitalized with severe covid-19	Cao B., Wang Y., Wen D., Liu W., Wang J., Fan G., Ruan L., Song B., Cai Y., Wei M., Li X., Xia J., Chen N., Xiang J., Yu T., Bai T., Xie X., Zhang L., Li C., Yuan Y., Chen H., Li H., Huang H., Tu S., Gong F., Liu Y., Wei Y., Dong C., Zhou F., Gu X., Xu J., Liu Z., Zhang Y., Li H., Shang L., Wang K., Li K., Zhou X., Dong X., Qu Z., Lu S., Hu X., Ruan S., Luo S., Wu J., Peng L., Cheng F., Pan L., Z…	New England Journal of Medicine (2020) 382:19 (1787-1799). Date of Publication: 7 May 2020			NO
Clinical predictors of mortality due to COVID-19 based on an analysis of data of 150 patients from Wuhan, China	Ruan Q., Yang K., Wang W., Jiang L., Song J.	Intensive Care Medicine (2020) 46:5 (846-848). Date of Publication: 1 May 2020			YES	NO	NO DATA
Review of the Clinical Characteristics of Coronavirus Disease 2019 (COVID-19)	Jiang F., Deng L., Zhang L., Cai Y., Cheung C.W., Xia Z.	Journal of General Internal Medicine (2020) 35:5 (1545-1549). Date of Publication: 1 May 2020			YES	NO	REVIEW
Investigation of a covid-19 outbreak, part-1	Paul R.	Journal of the Indian Medical Association (2020) 118:5 (69-70). Date of Publication: 1 May 2020			NO
2019 CORONAVIRUS: What are the implications for cardiology?	Ferrari R., Di Pasquale G., Rapezzi C.	European Journal of Preventive Cardiology (2020) 27:8 (793-796). Date of Publication: 1 May 2020			NO
A short review on antibody therapy for COVID-19	Venkat Kumar G., Jeyanthi V., Ramakrishnan S.	New Microbes and New Infections (2020) 35 Article Number: 100682. Date of Publication: 1 May 2020			NO
Clinical and immunological features of severe and moderate coronavirus disease 2019	Chen G., Wu D., Guo W., Cao Y., Huang D., Wang H., Wang T., Zhang X., Chen H., Yu H., Zhang X., Zhang M., Wu S., Song J., Chen T., Han M., Li S., Luo X., Zhao J., Ning Q.	Journal of Clinical Investigation (2020) 130:5 (2620-2629). Date of Publication: 1 May 2020			NO
SARS-CoV-2 infection: What the hepatogastroenterologist should know	Seksik P.	Hepato-Gastro et Oncologie Digestive (2020) 27:5 (475-482). Date of Publication: 1 May 2020			NO
Laboratory surveillance for SARS-CoV-2 in India: Performance of testing & descriptive epidemiology of detected COVID-19, January 22-April 30, 2020	Abraham P., Aggarwal N., Babu G.R., Barani S., Bhargava B., Bhatnagar T., Dhama A.S., Gangakhedkar R.R., Giri S., Gupta N., Kurup K.K., Murhekar M., Potdar V., Praharaj I., Rade K., Reddy D.C.S., Saravanakumar V., Shah N., Singh H., Thangaraj J.W.V., Yadav N.	Indian Journal of Medical Research (2020) 151:5 (424-437). Date of Publication: 1 May 2020			NO
Coronavirus disease 2019 (COVID-19): Latest developments in potential treatments	Hon K.L., Leung K.K.Y., Leung A.K., Qian S.Y., Chan V.P., Ip P., Wong I.C.	Drugs in Context (2020) 9. Date of Publication: 15 Apr 2020			NO
The spread of the COVID-19 coronavirus: Health agencies worldwide prepare for the seemingly inevitability of the COVID-19 coronavirus becoming endemic	Hunter P.	EMBO Reports (2020) 21:4 Article Number: e50334. Date of Publication: 3 Apr 2020			NO
Only strict quarantine measures can curb the coronavirus disease (COVID-19) outbreak in Italy, 2020	Sjödin H., Wilder-Smith A., Osman S., Farooq Z., Rocklöv J.	Eurosurveillance (2020) 25:13. Date of Publication: 2 Apr 2020			NO
Infectious diseases in children and adolescents in China: Analysis of national surveillance data from 2008 to 2017	Dong Y., Wang L., Burgner D.P., Miller J.E., Song Y., Ren X., Li Z., Xing Y., Ma J., Sawyer S.M., Patton G.C.	The BMJ (2020) 369 Article Number: m1043. Date of Publication: 2 Apr 2020			NO
Pathological findings of COVID-19 associated with acute respiratory distress syndrome	Xu Z., Shi L., Wang Y., Zhang J., Huang L., Zhang C., Liu S., Zhao P., Liu H., Zhu L., Tai Y., Bai C., Gao T., Song J., Xia P., Dong J., Zhao J., Wang F.-S.	The Lancet Respiratory Medicine (2020) 8:4 (420-422). Date of Publication: 1 Apr 2020			YES	NO	NO DATA
The outbreak of Coronavirus Disease 2019 (COVID-19)—An emerging global health threat	Arshad Ali S., Baloch M., Ahmed N., Arshad Ali A., Iqbal A.	Journal of Infection and Public Health (2020) 13:4 (644-646). Date of Publication: 1 Apr 2020			NO
Clinical analysis of 23 patients with coronavirus disease 2019 in Xinyang City of Henan Province	Ming X., Mengdie L., Weiqiang Z., Tao H., Litao L., Guosheng Z., Yibin L.	Zhonghua Wei Zhong Bing Ji Jiu Yi Xue (2020) 32:4 (421-425). Date of Publication: 1 Apr 2020			DUPLICATE
Clinical analysis of 23 patients with coronavirus disease 2019 in Xinyang City of Henan Province	Xu M., Li M., Zhan W., Han T., Liu L., Zhang G., Lu Y.	Zhonghua wei zhong bing ji jiu yi xue (2020) 32:4 (421-425). Date of Publication: 1 Apr 2020			DUPLICATE
SARS-CoV-2 viral load in upper respiratory specimens of infected patients	Zou L., Ruan F., Huang M., Liang L., Huang H., Hong Z., Yu J., Kang M., Song Y., Xia J., Guo Q., Song T., He J., Yen H.-L., Peiris M., Wu J.	New England Journal of Medicine (2020) 382:12 (1177-1179). Date of Publication: 19 Mar 2020			NO
Expanded umbilical cord mesenchymal stem cells (UC-MSCs) as a therapeutic strategy in managing critically ILL COVID-19 patients: The case for compassionate use	Atluri S., Manchikanti L., Hirsch J.A.	Pain Physician (2020) 23:2 (E71-E84). Date of Publication: 1 Mar 2020			DUPLICATE
Pay attention to SARS-CoV-2 infection in children	Xie Z.	Pediatric Investigation (2020) 4:1 (1-4). Date of Publication: 1 Mar 2020			NO
Severe acute respiratory syndrome coronavirus 2 (SARS-CoV-2) and coronavirus disease-2019 (COVID-19): The epidemic and the challenges	Lai C.-C., Shih T.-P., Ko W.-C., Tang H.-J., Hsueh P.-R.	International Journal of Antimicrobial Agents (2020) 55:3 Article Number: 105924. Date of Publication: 1 Mar 2020			NO
A mathematical model for simulating the phase-based transmissibility of a novel coronavirus	Chen T.-M., Rui J., Wang Q.-P., Zhao Z.-Y., Cui J.-A., Yin L.	Infectious Diseases of Poverty (2020) 9:1 Article Number: 24. Date of Publication: 28 Feb 2020			NO
Management of corona virus disease-19 (COVID-19): the Zhejiang experience	Xu K., Cai H., Shen Y., Ni Q., Chen Y., Hu S., Li J., Wang H., Yu L., Huang H., Qiu Y., Wei G., Fang Q., Zhou J., Sheng J., Liang T., Li L.	Zhejiang da xue xue bao. Yi xue ban = Journal of Zhejiang University. Medical sciences (2020) 49:1 (0). Date of Publication: 21 Feb 2020			DUPLICATE
Clinical features of patients infected with 2019 novel coronavirus in Wuhan, China	Huang C., Wang Y., Li X., Ren L., Zhao J., Hu Y., Zhang L., Fan G., Xu J., Gu X., Cheng Z., Yu T., Xia J., Wei Y., Wu W., Xie X., Yin W., Li H., Liu M., Xiao Y., Gao H., Guo L., Xie J., Wang G., Jiang R., Gao Z., Jin Q., Wang J., Cao B.	The Lancet (2020) 395:10223 (497-506). Date of Publication: 15 Feb 2020			DUPLICATE
Two serial case of coronavirus disease-19 patients coinfected with hiv: Comparison of pre-anti-retroviral (art) and on art patient	Widiasari N.P.A., Arisanti N.L.P.E., Rai I.B.N., Iswari I.S.	Open Access Macedonian Journal of Medical Sciences (2020) 8:T1 (416-421). Date of Publication: 2 Jan 2020			NO
Dengue lurks during coronavirus disease-19 pandemic in indonesia: A narrative review	Diarsvitri W., Budiarti R., Nugraheni P.A., Ilmawan M.F., Biutifasari V.	Open Access Macedonian Journal of Medical Sciences (2020) 8:T1 (391-398). Date of Publication: 2 Jan 2020			NO
Practical measures to prevent COVID-19: A mini-review	Ozaslan M., Safdar M., Halil Kilic I., Khailany R.A.	Journal of Biological Sciences (2020) 20:2 (100-102). Date of Publication: 2020			NO
Covid19: Intensive care perspective	Topeli A.	Journal of Critical and Intensive Care (2020) 11:1 (1-2). Date of Publication: 2020			NO
Elevated plasmin(Ogen) as a common risk factor for COVID-19 susceptibility	Ji H.-L., Zhao R., Matalon S., Matthay M.A.	Physiological Reviews (2020) 100:3 (1065-1075). Date of Publication: 2020			NO
Coronavirus disease (Covid-19) in morocco: Situation update and proposed remedial measures	Kahkahi R.E., Moustaine M., Hafidi M., Zouhair R., Errakhi R.	GERMS (2020) 10:2 (129-131). Date of Publication: 2020			NO
New coronavirus (2019-nCoV/COVID-19) and vitamin C	Topal Hançer A., Yilmaz P., Yilmaz M.	Turkiye Klinikleri Journal of Medical Sciences (2020) 40:2 (260-264). Date of Publication: 2020			NO
Bacterial and fungal infections among patients With SARS-COV-2 pneumonia	Antinori S., Galimberti L., Milazzo L., Ridolfo A.L.	Infezioni in Medicina (2020) 28 Supplement 1 (29-36). Date of Publication: 2020			YES	NO	ABSTRACT
Bacterial co-infections and superinfections in COVID-19: A case report of right heart infective endocarditis and literature review	Benmalek R., Mechal H., Choukrallah H., Maaroufi A., Benouna E.G., Habbal R., Aissaoui O., Erragh A., Nssiri A., Alharrar R.	Pan African Medical Journal (2020) 35:2 Supplement 2 (1-4) Article Number: 40. Date of Publication: 2020			YES	NO	CASE REPORT
Corticosteroid therapy in COVID-19 disease	Akbudak I.H.	Journal of Critical and Intensive Care (2020) 11 Supplement 1 (30-31). Date of Publication: 2020			NO
The review of covid-19 pandemic disease	Deshpande S.B., Parwe S.D.	International Journal of Research in Pharmaceutical Sciences (2020) 11:Special Issue 1 (433-437). Date of Publication: 2020			NO
COVID-19 pandemic: A different behavior in children	Muñoz-Hernández O., Solórzano-Santos F.	Boletin Medico del Hospital Infantil de Mexico (2020) 77:5 (219-220). Date of Publication: 2020			NO
Awareness level of doctors regarding corona virus infection disease (COVID-19)	Haider I., Badshah A., Tajik I., Khan Z.	Journal of Medical Sciences (Peshawar) (2020) 28:3 (244-251). Date of Publication: 2020			NO
Mathematical model and covid-19	Ardila E.K.G., Santaella-Tenorio J., Guerrero R., Bravo L.E.	Colombia Medica (2020) 51:2 (1-9). Date of Publication: 2020			NO
Triglyceride to high-density lipoprotein cholesterol ratio is an important determinant of cardiovascular risk and poor prognosis in coronavirus disease-19: A retrospective case series study	Zhang B., Dong C., Li S., Song X., Wei W., Liu L.	Diabetes, Metabolic Syndrome and Obesity: Targets and Therapy (2020) 13 (3925-3936). Date of Publication: 2020			NO
Covid-19 induced superimposed bacterial infection	Hendaus M.A., Jomha F.A.	Journal of Biomolecular Structure and Dynamics (2020). Date of Publication: 2020			YES	NO	REVIEW
Epidemiology and clinical course of COVID-19 in Shanghai, China	Shen Y., Zheng F., Sun D., Ling Y., Chen J., Li F., Li T., Qian Z., Zhang Y., Xu Q., Liu L., Huang Q., Shan F., Xu L., Wu J., Zhu Z., Song Z., Li S., Shi Y., Zhang J., Wu X., Mendelsohn J.B., Zhu T., Lu H.	Emerging Microbes and Infections (2020) 9:1 (1537-1545). Date of Publication: 1 Jan 2020			YES	NO	NO DATA
The shortcomings of tocilizumab in covid-19	Tirupathi R., Bharathidasan K., Areti S., Kaur J., Salim S., Al-Tawfiq J.A.	Infezioni in Medicina (2020) 28:4 (465-468). Date of Publication: 2020			NO
Analysis of the risk factors for nosocomial bacterial infection in patients with COVID-19 in a tertiary hospital	Cheng K., He M., Shu Q., Wu M., Chen C., Xue Y.	Risk Management and Healthcare Policy (2020) 13 (2593-2599). Date of Publication: 2020			YES	YES
The surge of dengue cases during COVID-19 in Indonesia	Budiarti R.R., Diarsvitri W., Rachman B.E., Sugihartono T., Yamaoka Y., Miftahussurur M.	New Armenian Medical Journal (2020) 14:4 (91-99). Date of Publication: 2020			NO
Acetylsalicylic acid of eichengrin-hoffmann, inflammatory mediators and issues of therapy of the initial stage of coronavirus infection COVID-19	Gumanova N.G.	Profilakticheskaya Meditsina (2020) 23:8 (83-92). Date of Publication: 2020			NO
The first case of COVID-19 occurring as community-acquired pneumonia in Hokkaido, Japan and our preventive measures against nosocomial infection	Yokoo K., Sugaya F., Matsuzaka S., Ueda K., Kamimura R., Yokoyama T., Ambo Y., Yamada G., Narita Y.	Respiratory Medicine Case Reports (2020) 30 Article Number: 101078. Date of Publication: 1 Jan 2020			DUPLICATE
CoviD-19: A review	Madabhavi I., Sarkar M., Kadakol N.	Monaldi Archives for Chest Disease (2020) 90:2 (248-258). Date of Publication: 2020			NO
Corticosteroid prevents COVID-19 progression within its therapeutic window: a multicentre, proof-of-concept, observational study	Li Y., Zhou X., Li T., Chan S., Yu Y., Ai J.-W., Zhang H., Sun F., Zhang Q., Zhu L., Shao L., Xu B., Zhang W.	Emerging Microbes and Infections (2020) 9:1 (1869-1877). Date of Publication: 1 Jan 2020			NO
Review of the efforts of the Japanese Society of Echocardiography for coronavirus disease 2019 (COVID-19) during the initial outbreak in Japan	Seo Y., Daimon M., Yamada H., Kagiyama N., Ohta M., Izumi C., Yamamoto K., Nakatani S., Sakata Y., Toide H., Akasaka K., Inoue K., Ohnishi T., Dohi K., Yoshimuta T., Watanabe N., Koitabashi T., Iino T., Komuro K., Kobayashi A., Hayashida A., Mizukami N., Hirata K., Wada Y., Kotani A., Takigiku K., Miyake M., Okaniwa H., Hirano Y., Murata M., Suzuki K.	Journal of Echocardiography (2020). Date of Publication: 2020			NO
Risks and features of secondary infections in severe and critical ill COVID-19 patients	Zhang H., Zhang Y., Wu J., Li Y., Zhou X., Li X., Chen H., Guo M., Chen S., Sun F., Mao R., Qiu C., Zhu Z., Ai J., Zhang W.	Emerging Microbes and Infections (2020) 9:1 (1958-1964). Date of Publication: 1 Jan 2020			DUPLICATE
The modified NUTRIC score can be used for nutritional risk assessment as well as prognosis prediction in critically ill COVID-19 patients	Zhang P., He Z., Yu G., Peng D., Feng Y., Ling J., Wang Y., Li S., Bian Y.	Clinical Nutrition (2020). Date of Publication: 2020			DUPLICATE
Clinical interventions for severe and critical COVID-19: What are the options	Yuan W., Liu S., Lu L., Feng J., He X.	American Journal of Translational Research (2020) 12:5 (2110-2117). Date of Publication: 2020			NO
Prolonged presence of viral nucleic acid in clinically recovered COVID-19 patients was not associated with effective infectiousness	Hong K., Cao W., Liu Z., Lin L., Zhou X., Zeng Y., Wei Y., Chen L., Liu X., Han Y., Ruan L., Li T.	Emerging Microbes and Infections (2020) 9:1 (2315-2321). Date of Publication: 1 Jan 2020			DUPLICATE
Immunosuppression and cardiovascular dysfunction in patients with severe versus mild coronavirus disease 2019: a case series	Bao H., Li G., Fang Y., Lai Q., Bao H., Zheng Y., Hu Y.	Clinical and Translational Immunology (2020) 9:10 Article Number: e1188. Date of Publication: 2020			NO
“Immunity passports” in the context of COVID-19. Scientific brief		Pediatria i Medycyna Rodzinna (2020) 16:1 (122-123). Date of Publication: 2020			NO
Understanding the dynamics of COVID-19; implications for therapeutic intervention, vaccine development and movement control	Salvamani S., Tan H.Z., Thang W.J., Ter H.C., Wan M.S., Gunasekaran B., Rhodes A.	British Journal of Biomedical Science (2020) 77:4 (168-184). Date of Publication: 2020			NO
Angiotensin-converting enzyme 2, the complement system, the kallikrein-kinin system, type-2 diabetes, interleukin-6, and their interactions regarding the complex COVID-19 pathophysiological crossroads	Hoevenaar M., Goossens D., Roorda J.	JRAAS - Journal of the Renin-Angiotensin-Aldosterone System (2020) 21:4. Date of Publication: 2020			NO
Secondary infection among hospitalized COVID-19 patients: A retrospective cohort study in a tertiary care setting	Lee S.-I., Koh J.S., Kim Y.J., Kang D.H., Park D., Park H.S., Jung S.S., Kim J.-O., Lee J.E.	Respirology (2020). Date of Publication: 2020			DUPLICATE
Targeting COVID-19 prevention in hemodialysis facilities is associated with a drastic reduction in central venous catheter-related infections	Heidempergher M., Sabiu G., Orani M.A., Tripepi G., Gallieni M.	Journal of Nephrology (2020). Date of Publication: 2020			DUPLICATE
Stem Cell Transplantation Therapy: A Potential Method for Treating Cytokine Storm Syndromes Induced by COVID-19	Wang H.C., Wang X., Long X.	Cell Transplantation (2020) 29. Date of Publication: 2020			NO
SARS-CoV-2-induced immunodysregulation and the need for higher clinical suspicion for co-infection and secondary infection in COVID-19 patients	Parrill A., Tsao T., Dong V., Huy N.T.	Journal of Microbiology, Immunology and Infection (2020). Date of Publication: 2020			DUPLICATE
Ocular Findings in COVID-19 Patients: A Review of Direct Manifestations and Indirect Effects on the Eye	Bertoli F., Veritti D., Danese C., Samassa F., Sarao V., Rassu N., Gambato T., Lanzetta P.	Journal of Ophthalmology (2020) 2020 Article Number: 4827304. Date of Publication: 2020			NO
Mucormycosis with orbital compartment syndrome in a patient with COVID-19	Werthman-Ehrenreich A.	American Journal of Emergency Medicine (2020). Date of Publication: 2020			DUPLICATE
Management practices for leaders to promote infection prevention: Lessons from a qualitative study	McAlearney A.S., Gaughan A.A., DePuccio M.J., MacEwan S.R., Hebert C., Walker D.M.	American Journal of Infection Control (2020). Date of Publication: 2020			NO
Role of troponin in COVID-19 pandemic: A review of literature	Piccioni A., Brigida M., Loria V., Zanza C., Longhitano Y., Zaccaria R., Racco S., Gasbarrini A., Ojetti V., Franceschi F., Candelli M.	European Review for Medical and Pharmacological Sciences (2020) 24:19 (10293-10300). Date of Publication: 2020			NO
Effect of methylprednisolone in severe and critical COVID-19: Analysis of 102 cases	Zhu H.-M., Li B.-Y., Yang S., Peng D., Zhang M., Li Y., Yang X., Sun X.-L.	World Journal of Clinical Cases (2020) 8:23 (5952-5961). Date of Publication: 1 Jan 2020			DUPLICATE
Differences in the Clinical and Hematological Characteristics of COVID-19 Patients with and without Type 2 Diabetes	Sun Y., Zhao R., Hu Z., Wang W., Wang S., Gao L., Fei J., Jian X., Li Y., Zheng H., Hou X., Chen L.	Journal of Diabetes Research (2020) 2020 Article Number: 1038585. Date of Publication: 2020			YES	NO	POPULATION NOT RELEVANT
Epidemiology of imported infectious diseases, China, 2014–18	Wu Y., Liu M.-Y., Wang J.-L., Zhang H.-Y., Sun Y., Yuan Y., Zhou S.-X., Wang Y.-X., Wang Z.-B., Zhu Y.-X., Han Y., Liu M.-M., Li W.-M., Wang L.-P., Guo X.-H., Fang L.-Q., Liu W.	Journal of Travel Medicine (2020) 27:8. Date of Publication: 2020			YES	NO	POPULATION NOT RELEVANT
Effectiveness of interventions targeting air travellers for delaying local outbreaks of SARS-CoV-2	Clifford S., Pearson C.A.B., Klepac P., van Zandvoort K., Quilty B.J., Eggo R.M., Flasche S.	Journal of Travel Medicine (2020) 27:5 Article Number: TAAA068. Date of Publication: 2020			NO
Early epidemiological and clinical characteristics of 28 cases of coronavirus disease in South Korea	Kong I., Park Y., Woo Y., Lee J., Cha J., Choi J., Kim Y., Kim J., Park S., Yum M., Kim T., Jo J., Kim M., Lee D., Kim J., Park S., Bahk H., Yu J., Kwon J., Kim H., Shin N., Lee S., In H., Jung J., Cho S., Jeon B., Kim D., Jin G., Kim S., Kim S., Kim Y., Kim E., Kim B.I., Kim H., Lee H., Jin Y., Kim J., Kim H., Ryu B., Shin S., Shin E., Lee J., Lee S., Jang Y., Choi E., Hyun J., Ko D., Seo G., Kw…	Osong Public Health and Research Perspectives (2020) :1 (8-14). Date of Publication: 2020			DUPLICATE
Investigation of Nosocomial SARS-CoV-2 Transmission from Two Patients to Health Care Workers Identifies Close Contact but not Airborne Transmission Events	Bays D.J., Nguyen M.-V.H., Cohen S.H., Waldman S., Martin C.S., Thompson G.R., Sandrock C., Tourtellotte J., Pugashetti J.V., Phan C., Nguyen H.H., Warner G.Y., Penn B.H.	Infection Control and Hospital Epidemiology (2020). Date of Publication: 2020			NO
Mucosal-Associated Invariant T Cells as a Possible Target to Suppress Secondary Infections at COVID-19	Akasov R.A., Khaydukov E.V.	Frontiers in immunology (2020) 11 (1896). Date of Publication: 2020			NO
Clinical Features of COVID-19 in Patients with Essential Hypertension and the Impacts of Renin-angiotensin-aldosterone System Inhibitors on the Prognosis of COVID-19 Patients	Pan W., Zhang J., Wang M., Ye J., Xu Y., Shen B., He H., Wang Z., Ye D., Zhao M., Luo Z., Liu M., Zhang P., Gu J., Liu M., Li D., Liu J., Wan J.	Hypertension (2020) (732-741). Date of Publication: 2020			NO
Effect of Hydrocortisone on 21-Day Mortality or Respiratory Support among Critically Ill Patients with COVID-19: A Randomized Clinical Trial	Dequin P.-F., Heming N., Meziani F., Plantefève G., Voiriot G., Badié J., François B., Aubron C., Ricard J.-D., Ehrmann S., Jouan Y., Guillon A., Leclerc M., Coffre C., Bourgoin H., Lengellé C., Caille-Fénérol C., Tavernier E., Zohar S., Giraudeau B., Annane D., Le Gouge A.	JAMA - Journal of the American Medical Association (2020) 324:13 (1298-1306). Date of Publication: 2020			YES	NO	NO DISAGGREGATED DATA
Estimating the impact of lock-down, quarantine and sensitization in a COVID-19 outbreak: Lessons from the COVID-19 outbreak in China	Collins O.C., Duffy K.J.	PeerJ (2020) 8 Article Number: e9933. Date of Publication: 2020			NO
COVID-19 pandemic and antimicrobial resistance: Another call to strengthen laboratory diagnostic capacity in Africa	Egyir B., Obeng-Nkrumah N., Kyei G.B.	African Journal of Laboratory Medicine (2020) 9:1 Article Number: a1302. Date of Publication: 2020			YES	NO	REVIEW
An alternate venous access in covid-19 patients needing dialysis	Muthukumar A.	Indian Journal of Critical Care Medicine (2020) 24:9 (888-889). Date of Publication: 2020			DUPLICATE
The impact of covid-19 response on central line associated bloodstream infections and blood culture contamination rates at a tertiary care center in Greater Detroit area	LeRose J., Sandhu A., Polistico J., Ellsworth J., Cranis M., Jabbo L., Cullen L., Moshos J., Samavati L., Chopra T.	Infection Control and Hospital Epidemiology (2020). Date of Publication: 2020			YES	NO	NO DATA
The actual and potential impact of the novel 2019 coronavirus on pediatric rehabilitation: A commentary and review of its effects and potential disparate influence on Black, Latinx and Native American marginalized populations in the United States	Sholas M.G.	Journal of Pediatric Rehabilitation Medicine (2020) 13:3 (339-344). Date of Publication: 2020			DUPLICATE
Thrombotic Complications of COVID-19 Infection: A Review	Castro R.A., Frishman W.H.	Cardiology in Review (2020) (43-47). Date of Publication: 2020			NO
New-onset nephrotic syndrome in a child associated with COVID-19 infection	Shah S.A.	Journal of the American Society of Nephrology (2020) 31 (802). Date of Publication: 2020			NO
Manage of a peritoneal dialysis unit during the COVID-19 pandemic	Domingos A.T., Marques R.C., Guedes A.M., Laranjo C., Bernardo I., Neves P.L.	Journal of the American Society of Nephrology (2020) 31 (803). Date of Publication: 2020			NO
How Relevant is the Basic Reproductive Number Computed during COVID-19, Especially during Lockdowns	Srinivasa Rao A.S.R., Krantz S.G., Bonsall M.B., Kurien T., Byrareddy S.N., Swanson D.A., Bhat R., Sudhakar K.	Infection Control and Hospital Epidemiology (2020). Date of Publication: 2020			NO
Unexpectedly High Frequency of Enterococcal Bloodstream Infections in Coronavirus Disease 2019 Patients Admitted to an Italian ICU: An Observational Study	Bonazzetti C., Morena V., Giacomelli A., Oreni L., Casalini G., Galimberti L.R., Bolis M., Rimoldi M., Ballone E., Colombo R., Ridolfo A.L., Antinori S.	Critical Care Medicine (2020) (E31-E40). Date of Publication: 2020			DUPLICATE
ATR-FTIR spectroscopy for virus identification: A powerful alternative	Santos M.C.D., Morais C.L.M., Lima K.M.G.	Biomedical Spectroscopy and Imaging (2020) 9:3-4 (103-118). Date of Publication: 2020			NO
The Covid-19 pandemic: An urgent need to remove silo mentality in science and tackle global health challenges through coordination, cooperation and collaboration	Haris P.I.	Biomedical Spectroscopy and Imaging (2020) 9:3-4 (83-88). Date of Publication: 2020			NO
Descriprive Study of hemocultives in patients admitted to the ICU COVID-19 from march to may 2020	García Huertas D., Fernandez Florido P., Guzmán Adum I., Machado Casas J.	Intensive Care Medicine Experimental (2020) 8:SUPPL 2. Date of Publication: 2020			YES	NO	ABSTRACT
Characteristics of positive blood cultures over time in a cohort of COVID-19 patients in intensive care in Glasgow, Scotland	McCue C., Pybus S., Macleod M., Murphy M., Puxty K.	Intensive Care Medicine Experimental (2020) 8:SUPPL 2. Date of Publication: 2020			YES	NO	ABSTRACT
Secondary infection in mechanically ventilated, critically ill-patients with COVID-19	Sánchez Díaz P., Molinero Sander P., De La Oliva R., Serrano P., Suarez-de-la-Rica A., Maseda E., Falces Romero I.	Intensive Care Medicine Experimental (2020) 8:SUPPL 2. Date of Publication: 2020			YES	NO	ABSTRACT
COVID-19 and Bloodstream infections in ICU	Rios A.L., Marques A., Castelões P.	Intensive Care Medicine Experimental (2020) 8:SUPPL 2. Date of Publication: 2020			YES	NO	ABSTRACT
Co-Infection in ICU patients with COVID 19	Crowe G., Doyle B., Fennell J., Fitzpatrick G.	Intensive Care Medicine Experimental (2020) 8:SUPPL 2. Date of Publication: 2020			YES	NO	ABSTRACT
Clinical characteristics and outcomes of 187 critically Ill patients with COVID-19	Azevedo J.	Intensive Care Medicine Experimental (2020) 8:SUPPL 2. Date of Publication: 2020			YES	NO	ABSTRACT
A retrospective analysis of unit acquired infections in a west london adult intensive care unit during the COVID-19 Pandemic	Wilson H., Snooks R., Said H., Popescu M.	Intensive Care Medicine Experimental (2020) 8:SUPPL 2. Date of Publication: 2020			YES	NO	ABSTRACT
Acute kidney injury in critically ill patients with COVID-19 disease: AKICOV multicenter study	Mera A.E., Navas-Pérez A., González De Molina F.J., Rodríguez-López M., Torrens Sonet M., Alvarez Garcia-Pumarino M., Tomasa-Irriguible T.M., Sabater-Riera J., Cerdá Martínez M., Prados Chica J., Baró Serra A., Casanova-Gongora E., Pérez Carrasco M., Díaz-Buendía Y., Ortiz Ballujera P., Olmo-Isasmendi A., Rovira-Anglès C., Oliva-Zelaya I., Catalán-Ibars R.M., Ibarz-Vilamayor M.	Intensive Care Medicine Experimental (2020) 8:SUPPL 2. Date of Publication: 2020			NO
Renal replacement therapy in critically ill patients with COVID 19: A multicenter study AKICOV	De La Vega Sánchez A., González De Molina F.J., Díaz B.Y., Navas-Pérez A., Ortiz Ballujera P., Pérez Carrasco M., Olmo-Isasmendi A., Rovira-Anglès C., Oliva-Zelaya I., Catalán-Ibars R.M., Ibarz-Vilamayor M., Rodríguez-López M., Torrens Sonet M., Alvarez Garcia-Pumarino M., Tomasa Irriguible T.M., Sabater-Riera J., Prados Chica J., Baró Serra A., Casanova-Gongora E., Pedrós Mas C.	Intensive Care Medicine Experimental (2020) 8:SUPPL 2. Date of Publication: 2020			NO
Steroid immunomodulation in SARS-CoV-2 patients	Russo F.M., Zacchetti L., Manesso L., Monti M., Gandini L., Bianchi I., Di Matteo M., Martinelli A., Poli G., Grazioli L., Previdi F., Lorini F.L.	Intensive Care Medicine Experimental (2020) 8:SUPPL 2. Date of Publication: 2020			NO
Nosocomial infections during COVID-19 surge: Increased incidence and very common use of broad-spectrum antibiotics	Simon C., Allemann L., Thalmann M., Fleury Y., Ksouri H., Chuard C., Sridharan G.	Intensive Care Medicine Experimental (2020) 8:SUPPL 2. Date of Publication: 2020			YES	NO	ABSTRACT
Microbiological profile of infections in patients admitted by COVID-19 to the intensive care unit (ICU)	Ramiro González S., Molina Morales M.D.M., Rodríguez Mejías C.M., Machado Casas J.	Intensive Care Medicine Experimental (2020) 8:SUPPL 2. Date of Publication: 2020			YES	NO	ABSTRACT
Infectious complications in ICU patients with SARS COV 2 respiratory infection	Diez Del Corral B., Pérez Ruiz M., Gimenez Beltrán B., Breval Flores A., Moreno Cano S., Estella A.	Intensive Care Medicine Experimental (2020) 8:SUPPL 2. Date of Publication: 2020			YES	NO	ABSTRACT
Characterizing secondary infections in COVID 19 critically ill patients	Serrano C., Ruiz García A., Acha A., Araoz Illanes R., Trascasa Muñoz M., Ortiz De Zarate Y., Higuera Lucas J., Llorente Ruiz B., Poveda Saenz F., Demartini Foj C., Serrano Yebenes E., Nevado E.	Intensive Care Medicine Experimental (2020) 8:SUPPL 2. Date of Publication: 2020			YES	NO	ABSTRACT
Mental Health and Coping in the Shadow of the COVID-19 Pandemic: The Israeli Case	Shechory Bitton M., Laufer A.	Frontiers in public health (2020) 8 (568016). Date of Publication: 2020			DUPLICATE
COVID-19 and NSAIDs: Knowns and unknowns	Pergolizzi J., Varrassi G., Magnusson P., Quang J.A.L., Taylor R., Wollmuth C., Breve F., Mitchell K., Chopra M., Christo P.J.	Postgraduate Medicine (2020) 132:SUPPL 1 (31-32). Date of Publication: 2020			NO
Recurrent thrombosis of an arteriovenous fistula as a complication of COVID-19 in a chronic hemodialysis patient: A case report	Teixeira, JP; Combs, SA; Owen, JG	JOURNAL OF VASCULAR ACCESS		10.1177/11297298211000881	DUPLICATE
COVID-19 increased the risk of ICU-acquired bloodstream infections: a case-cohort study from the multicentric OUTCOMEREA network (vol 47, pg 180, 2021)	Buetti, N; Ruckly, S; de Montmollin, E; Reignier, J; Terzi, N; Cohen, Y; Siami, S; Dupuis, C; Timsit, JF	INTENSIVE CARE MEDICINE		10.1007/s00134-021-06379-1	DUPLICATE
The use of routine blood tests to assist the diagnosis of COVID-19 in symptomatic hospitalized patients	Parsons, IT; Parsons, AT; Balme, E; Hazell, G; Gifford, R; Stacey, M; Woods, DR; Russell-Jones, D	ANNALS OF CLINICAL BIOCHEMISTRY		10.1177/0004563221999076	NO
Pulmonary Hemodynamics and Ventilation in Patients With COVID-19-Related Respiratory Failure and ARDS	Becker, A; Seiler, F; Muellenbach, RM; Danziger, G; Kamphorst, M; Lotz, C; Bals, R; Lepper, PM	JOURNAL OF INTENSIVE CARE MEDICINE		10.1177/0885066621995386	NO
Emotional Creativity Improves Posttraumatic Growth and Mental Health During the COVID-19 Pandemic	Zhai, HK; Li, Q; Hu, YX; Cui, YX; Wei, XW; Zhou, X	FRONTIERS IN PSYCHOLOGY		10.3389/fpsyg.2021.600798	DUPLICATE
Secondary infections in patients hospitalized with COVID-19: incidence and predictive factors	Ripa, M; Galli, L; Poli, A; Oltolini, C; Spagnuolo, V; Mastrangelo, A; Muccini, C; Monti, G; De Luca, G; Landoni, G; Dagna, L; Clementi, M; Querini, PR; Ciceri, F; Tresoldi, M; Lazzarin, A; Zangrillo, A; Scarpellini, P; Castagna, A	CLINICAL MICROBIOLOGY AND INFECTION		10.1016/j.cmi.2020.10.021	DUPLICATE
COVID-19 pandemic: Practical considerations on the organization of an allergy clinic-An EAACI/ARIA Position Paper	Pfaar, O; Klimek, L; Jutel, M; Akdis, CA; Bousquet, J; Breiteneder, H; Chinthrajah, S; Diamant, Z; Eiwegger, T; Fokkens, WJ; Fritsch, HW; Nadeau, KC; O'Hehir, RE; O'Mahony, L; Rief, W; Sampath, V; Schedlowski, M; Torres, MJ; Traidl-Hoffmann, C; Wang, DY; Zhang, L; Bonini, M; Brehler, R; Brough, HA; Chivato, T; Del Giacco, SR; Dramburg, S; Gawlik, R; Gelincik, A; Hoffmann-Sommergruber, K; Hox, V; …	ALLERGY		10.1111/all.14453	NO
Retrospective survey from vascular access team Lombardy net in COVID-19 era	Gidaro, A; Vailati, D; Gemma, M; Lugli, F; Casella, F; Cogliati, C; Canelli, A; Cremonesi, N; Monolo, D; Cordio, G; Frosi, C; Destefanis, R; Rossi, A; Alemanno, MC; Valenza, F; Luisoni, MD; Elli, S; Caldarini, A; Lucchini, A; Paglia, S; Baroni, M; Giustivi, D	JOURNAL OF VASCULAR ACCESS		10.1177/1129729821997252	DUPLICATE
Impact of the Covid-19 pandemic on perinatal mental health (Riseup-PPD-COVID-19): protocol for an international prospective cohort study	Motrico, E; Bina, R; Dominguez-Salas, S; Mateus, V; Contreras-Garcia, Y; Carrasco-Portino, M; Ajaz, E; Apter, G; Christoforou, A; Dikmen-Yildiz, P; Felice, E; Hancheva, C; Vousoura, E; Wilson, CA; Buhagiar, R; Cadarso-Suarez, C; Costa, R; Devouche, E; Ganho-Avila, A; Gomez-Baya, D; Gude, F; Hadjigeorgiou, E; Levy, D; Osorio, A; Rodriguez, MF; Saldivia, S; Gonzalez, MF; Mattioli, M; Mesquita, A	BMC PUBLIC HEALTH		10.1186/s12889-021-10330-w	DUPLICATE
Multidrug-Resistant Infections and Outcome of Critically Ill Patients with Coronavirus Disease 2019: A Single Center Experience	Karruli, A; Boccia, F; Gagliardi, M; Patauner, F; Ursi, MP; Sommese, P; De Rosa, R; Murino, P; Ruocco, G; Corcione, A; Andini, R; Zampino, R; Durante-Mangoni, E	MICROBIAL DRUG RESISTANCE		10.1089/mdr.2020.0489	DUPLICATE
Perspectives About Modulating Host Immune System in Targeting SARS-CoV-2 in India	Majumdar, S; Verma, R; Saha, A; Bhattacharyya, P; Maji, P; Surjit, M; Kundu, M; Basu, J; Saha, S	FRONTIERS IN GENETICS		10.3389/fgene.2021.637362	NO
A longitudinal study on the COVID-19 pandemic and its divergent effects on social participation and mental health across different study groups with and without mental disorders	Mergel, E; Schutzwohl, M	SOCIAL PSYCHIATRY AND PSYCHIATRIC EPIDEMIOLOGY		10.1007/s00127-021-02025-9	DUPLICATE
The Relevance of a Physical Active Lifestyle and Physical Fitness on Immune Defense: Mitigating Disease Burden, With Focus on COVID-19 Consequences	Filgueira, TO; Castoldi, A; Santos, LER; de Amorim, GJ; Fernandes, MSD; Anastacio, WDD; Campos, EZ; Santos, TM; Souto, FO	FRONTIERS IN IMMUNOLOGY		10.3389/fimmu.2021.587146	NO
Comparative Analysis of Intravenous Pumps Relocation for Critically Ill Isolated COVID-19 Patients From Bedside to Outside the Patient Room	Shah, A; Xu, JS; Friedman, S; Puskas, JD; Bhatt, HV; Yimen, M	JOURNAL OF INTENSIVE CARE MEDICINE		10.1177/0885066621989920	DUPLICATE
Guillain-Barre Syndrome Associated With COVID-19 Infection: A Case Report With Review of Literature	Meshref, M; Alshammari, HA; Khairat, SM; Khan, R; Khan, I	CUREUS		10.7759/cureus.13096	NO
SARS-CoV-2 infects and replicates in cells of the human endocrine and exocrine pancreas	Muller, JA; Gross, R; Conzelmann, C; Kruger, J; Merle, U; Steinhart, J; Weil, T; Koepke, L; Bozzo, CP; Read, C; Fois, G; Eiseler, T; Gehrmann, J; van Vuuren, J; Wessbecher, IM; Frick, M; Costa, IG; Breunig, M; Gruner, B; Peters, L; Schuster, M; Liebau, S; Seufferlein, T; Stenger, S; Stenzinger, A; MacDonald, PE; Kirchhoff, F; Sparrer, KMJ; Walther, P; Lickert, H; Barth, TFE; Wagner, M; Munch, J; …	NATURE METABOLISM		10.1038/s42255-021-00347-1	NO
Central line-associated bloodstream infections in hemodialysis patients in the COVID-19 era	Esposito, P; Civati, A; Picciotto, D; Falqui, V; Conti, N; Russo, E; Viazzi, F	HEMODIALYSIS INTERNATIONAL		10.1111/hdi.12910	DUPLICATE
A whole blood test to measure SARS-CoV-2-specific response in COVID-19 patients	Petrone, L; Petruccioli, E; Vanini, V; Cuzzi, G; Fard, SN; Alonzi, T; Castilletti, C; Palmieri, F; Gualano, G; Vittozzi, P; Nicastri, E; Lepore, L; Antinori, A; Vergori, A; Caccamo, N; Cantini, F; Girardi, E; Ippolito, G; Grifoni, A; Goletti, D	CLINICAL MICROBIOLOGY AND INFECTION		10.1016/j.cmi.2020.09.051	NO
Antimicrobial Resistance Patterns and Antibiotic Use during Hospital Conversion in the COVID-19 Pandemic	Martinez-Guerra, BA; Gonzalez-Lara, MF; de-Leon-Cividanes, NA; Tamez-Torres, KM; Roman-Montes, CM; Rajme-Lopez, S; Villalobos-Zapata, GI; Lopez-Garcia, NI; Martinez-Gamboa, A; Sifuentes-Osornio, J; Ortiz-Brizuela, E; Ochoa-Hein, E; Galindo-Fraga, A; Bobadilla-del-Valle, M; Ponce-de-Leon, A	ANTIBIOTICS-BASEL		10.3390/antibiotics10020182	DUPLICATE
Anakinra combined with methylprednisolone in patients with severe COVID-19 pneumonia and hyperinflammation: An observational cohort study	Bozzi, G; Mangioni, D; Minoia, F; Aliberti, S; Grasselli, G; Barbetta, L; Castelli, V; Palomba, E; Alagna, L; Lombardi, A; Ungaro, R; Agostoni, C; Baldini, M; Blasi, F; Cesari, M; Costantino, G; Fracanzani, AL; Montano, N; Monzani, V; Pesenti, A; Peyvandi, F; Sottocorno, M; Muscatello, A; Filocamo, G; Gori, A; Bandera, A	JOURNAL OF ALLERGY AND CLINICAL IMMUNOLOGY		10.1016/j.jaci.2020.11.006	DUPLICATE
COVID-19 increased the risk of ICU-acquired bloodstream infections: a case-cohort study from the multicentric OUTCOMEREA network	Buetti, N; Ruckly, S; de Montmollin, E; Reignier, J; Terzi, N; Cohen, Y; Shiami, S; Dupuis, C; Timsit, JF	INTENSIVE CARE MEDICINE		10.1007/s00134-021-06346-w	DUPLICATE
The different manifestations of COVID-19 in adults and children: a cohort study in an intensive care unit	Girona-Alarcon, M; Bobillo-Perez, S; Sole-Ribalta, A; Hernandez, L; Guitart, C; Suarez, R; Balaguer, M; Cambra, FJ; Jordan, I	BMC INFECTIOUS DISEASES		10.1186/s12879-021-05786-5	DUPLICATE
Community-acquired and hospital-acquired respiratory tract infection and bloodstream infection in patients hospitalized with COVID-19 pneumonia	Sogaard, KK; Baettig, V; Osthoff, M; Marsch, S; Leuzinger, K; Schweitzer, M; Meier, J; Bassetti, S; Bingisser, R; Nickel, CH; Khanna, N; Tschudin-Sutter, S; Weisser, M; Battegay, M; Hirsch, HH; Pargger, H; Siegemund, M; Egli, A	JOURNAL OF INTENSIVE CARE		10.1186/s40560-021-00526-y	DUPLICATE
Mental Health and Coping in the Shadow of the COVID-19 Pandemic: The Israeli Case	Bitton, MS; Laufer, A	FRONTIERS IN PUBLIC HEALTH		10.3389/fpubh.2020.568016	DUPLICATE
Nosocomial infections associated to COVID-19 in the intensive care unit: clinical characteristics and outcome	Bardi, T; Pintado, V; Gomez-Rojo, M; Escudero-Sanchez, R; Lopez, AA; Diez-Remesal, Y; Castro, NM; Ruiz-Garbajosa, P; Pestana, D	EUROPEAN JOURNAL OF CLINICAL MICROBIOLOGY & INFECTIOUS DISEASES		10.1007/s10096-020-04142-w	DUPLICATE
Organizing pneumonia and COVID-19: A report of two cases	Simoes, JP; Ferreira, ARA; Almeida, PM; Trigueiros, F; Braz, A; Inacio, JR; Medeiros, FC; Braz, S; de Lacerda, AP	RESPIRATORY MEDICINE CASE REPORTS		10.1016/j.rmcr.2021.101359	NO
Heparin 2.0: A New Approach to the Infection Crisis	Seffer, MT; Cottam, D; Forni, LG; Kielstein, JT	BLOOD PURIFICATION		10.1159/000508647	NO
Safety and effectiveness of intensive treatment for complex PTSD delivered via home-based telehealth	Bongaerts, H; Voorendonk, EM; van Minnen, A; de Jongh, A	EUROPEAN JOURNAL OF PSYCHOTRAUMATOLOGY		10.1080/20008198.2020.1860346	NO
Neurological and Neuropsychiatric Impacts of COVID-19 Pandemic	Roy, D; Ghosh, R; Dubey, S; Dubey, MJ; Benito-Leon, J; Ray, BK	CANADIAN JOURNAL OF NEUROLOGICAL SCIENCES		10.1017/cjn.2020.173	NO
Multidrug-Resistant Bacterial Infections in Geriatric Hospitalized Patients before and after the COVID-19 Outbreak: Results from a Retrospective Observational Study in Two Geriatric Wards	Gasperini, B; Cherubini, A; Lucarelli, M; Espinosa, E; Prospero, E	ANTIBIOTICS-BASEL		10.3390/antibiotics10010095	YES	NO	DESIGN NOT RELEVANT
Sleep apnoea is a risk factor for severe COVID-19	Strausz, S; Kiiskinen, T; Broberg, M; Ruotsalainen, S; Koskela, J; Bachour, A; Palotie, A; Palotie, T; Ripatti, S; Ollila, HM	BMJ OPEN RESPIRATORY RESEARCH		10.1136/bmjresp-2020-000845	NO
ICU-acquired bloodstream infections in critically ill patients with COVID-19	Kokkoris, S; Papachatzakis, I; Gavrielatou, E; Ntaidou, T; Ischaki, E; Malachias, S; Vrettou, C; Nichlos, C; Kanavou, A; Zervakis, D; Perivolioti, E; Ranellou, K; Argyropoulou, A; Zakynthinos, S; Kotanidou, A; Routsi, C	JOURNAL OF HOSPITAL INFECTION		10.1016/j.jhin.2020.11.009	DUPLICATE
COVID-19 and Nurse-Sensitive Indicators Using Performance Improvement Teams to Address Quality Indicators During a Pandemic	Stifter, J; Sermersheim, E; Ellsworth, M; Dowding, E; Day, E; Silvestri, K; Margwarth, J; Korkmaz, K; Walkowiak, N; Boudreau, L; Hernandez, L; Harbert, B; Ambutas, S; Abraham, A; Shaw, P	JOURNAL OF NURSING CARE QUALITY		10.1097/NCQ.0000000000000523	NO
ACE2 Correlated With Immune Infiltration Serves As A Novel Prognostic Biomarker In Clear Cell Renal Cell Carcinoma: Implication For COVID-19	Yang, WP; Li, L; Zhang, KN; Ma, KF; Xie, HB; Gong, YQ; Zhou, JC; Gong, K	INTERNATIONAL JOURNAL OF BIOLOGICAL SCIENCES		10.7150/ijbs.51969	NO
Targeting COVID-19 prevention in hemodialysis facilities is associated with a drastic reduction in central venous catheter-related infections	Heidempergher, M; Sabiu, G; Orani, MA; Tripepi, G; Gallieni, M	JOURNAL OF NEPHROLOGY		10.1007/s40620-020-00900-3	DUPLICATE
Does COVID-19 contribute to development of neurological disease?	Mahalakshmi, AM; Ray, B; Tuladhar, S; Bhat, A; Paneyala, S; Patteswari, D; Sakharkar, MK; Hamdan, H; Ojcius, DM; Bolla, SR; Essa, MM; Chidambaram, SB; Qoronbfleh, MW	IMMUNITY INFLAMMATION AND DISEASE		10.1002/iid3.387	NO
The Large Action of Chlorpromazine: Translational and Transdisciplinary Considerations in the Face of COVID-19	Stip, E; Rizvi, TA; Mustafa, F; Javaid, S; Aburuz, S; Ahmed, NN; Aziz, KA; Arnone, D; Subbarayan, A; Al Mugaddam, F; Khan, G	FRONTIERS IN PHARMACOLOGY		10.3389/fphar.2020.577678	DUPLICATE
Hyperactivation of P2X7 receptors as a culprit of COVID-19 neuropathology	Ribeiro, DE; Oliveira-Giacomelli, A; Glaser, T; Arnaud-Sampaio, VF; Andrejew, R; Dieckmann, L; Baranova, J; Lameu, C; Ratajczak, MZ; Ulrich, H	MOLECULAR PSYCHIATRY		10.1038/s41380-020-00965-3	NO
Update in COVID-19 in the intensive care unit from the 2020 HELLENIC Athens International symposium	Rello, J; Belliato, M; Dimopoulos, MA; Giamarellos-Bourboulis, EJ; Jaksic, V; Martin-Loeches, I; Mporas, I; Pelosi, P; Poulakou, G; Pournaras, S; Tamae-Kakazu, M; Timsit, JF; Waterer, G; Tejada, S; Dimopoulos, G	ANAESTHESIA CRITICAL CARE & PAIN MEDICINE		10.1016/j.accpm.2020.10.008	DUPLICATE
Incidence of bacterial and fungal bloodstream infections in COVID-19 patients in intensive care: An alarming collateral effect	Cataldo, MA; Tetaj, N; Selleri, M; Marchioni, L; Capone, A; Caraffa, E; Di Caro, A; Petrosillo, N	JOURNAL OF GLOBAL ANTIMICROBIAL RESISTANCE		10.1016/j.jgar.2020.10.004	DUPLICATE
Bacterial co-infection and secondary infection in patients with COVID-19: a living rapid review and meta-analysis	Langford, BJ; So, M; Raybardhan, S; Leung, V; Westwood, D; MacFadden, DR; Soucy, JPR; Daneman, N	CLINICAL MICROBIOLOGY AND INFECTION			DUPLICATE
Evaluation of Distress and Risk Perception Associated with COVID-19 in Vulnerable Groups	Orte, C; Sanchez-Prieto, L; Dominguez, DC; Barrientos-Baez, A	INTERNATIONAL JOURNAL OF ENVIRONMENTAL RESEARCH AND PUBLIC HEALTH		10.3390/ijerph17249207	DUPLICATE
Applications of Non-invasive Neuromodulation for the Management of Disorders Related to COVID-19	Baptista, AF; Baltar, A; Okano, AH; Moreira, A; Campos, ACP; Fernandes, AM; Brunoni, AR; Badran, BW; Tanaka, C; de Andrade, DC; Machado, DGD; Morya, E; Trujillo, E; Swami, JK; Camprodon, JA; Monte-Silva, K; Sa, KN; Nunes, I; Goulardins, JB; Bikson, M; Sudbrack-Oliveira, P; de Carvalho, P; Duarte-Moreira, RJ; Pagano, RL; Shinjo, SK; Zana, Y	FRONTIERS IN NEUROLOGY		10.3389/fneur.2020.573718	NO
Low prevalence of bloodstream infection and high blood culture contamination rates in patients with COVID-19	Yu, D; Ininbergs, K; Hedman, K; Giske, CG; Stralin, K; Ozenci, V	PLOS ONE		10.1371/journal.pone.0242533	DUPLICATE
Mental wellbeing in the German old age population largely unaltered during COVID-19 lockdown: results of a representative survey	Rohr, S; Reininghaus, U; Riedel-Heller, SG	BMC GERIATRICS		10.1186/s12877-020-01889-x	DUPLICATE
EGYVIR: An immunomodulatory herbal extract with potent antiviral activity against SARS-CoV-2	Roshdy, WH; Rashed, HA; Kandeil, A; Mostafa, A; Moatasim, Y; Kutkat, O; Shama, NMA; Gomaa, MR; El-Sayed, IH; El Guindy, NM; Naguib, A; Kayali, G; Ali, MA	PLOS ONE		10.1371/journal.pone.0241739	NO
Procedures in COVID-19 Patients: Part-I	Pande, RK; Bhalla, A; Myatra, SN; Yaddanpuddi, LN; Gupta, S; Sahoo, TK; Prakash, R; Sahu, TA; Jain, A; Gopal, PBN; Chaudhry, D; Govil, D; Dixit, S; Samavedam, S	INDIAN JOURNAL OF CRITICAL CARE MEDICINE		10.5005/jp-journals-10071-23597	NO
Staphylococcus aureus Bacteremia in Patients Infected With COVID-19: A Case Series	Cusumano, JA; Dupper, AC; Malik, Y; Gavioli, EM; Banga, J; Caban, AB; Nadkarni, D; Obla, A; Vasa, CV; Mazo, D; Altman, DR	OPEN FORUM INFECTIOUS DISEASES		10.1093/ofid/ofaa518	DUPLICATE
Dyspneic and non-dyspneic (silent) hypoxemia in COVID-19: Possible neurological mechanism	Nouri-Vaskeh, M; Sharifi, A; Khalili, N; Zand, R; Sharifi, A	CLINICAL NEUROLOGY AND NEUROSURGERY		10.1016/j.clineuro.2020.106217	NO
Impact of the COVID-19 Pandemic on Antimicrobial Consumption and Hospital-Acquired Candidemia and Multidrug-Resistant Bloodstream Infections	Guisado-Gil, AB; Infante-Dominguez, C; Penalva, G; Praena, J; Roca, C; Navarro-Amuedo, MD; Aguilar-Guisado, M; Espinosa-Aguilera, N; Poyato-Borrego, M; Romero-Rodriguez, N; Aldabo, T; Salto-Alejandre, S; de Pipaon, MRP; Lepe, JA; Martin-Gutierrez, G; Gil-Navarro, MV; Molina, J; Pachon, J; Cisneros, JM	ANTIBIOTICS-BASEL		10.3390/antibiotics9110816	DUPLICATE
Estimated Association of Construction Work With Risks of COVID-19 Infection and Hospitalization in Texas	Pasco, RF; Fox, SJ; Johnston, SC; Pignone, M; Meyers, LA	JAMA NETWORK OPEN		10.1001/jamanetworkopen.2020.26373	NO
COVID-19 in LMICs: The Need to Place Stigma Front and Centre to Its Response	Roelen, K; Ackley, C; Boyce, P; Farina, N; Ripoll, S	EUROPEAN JOURNAL OF DEVELOPMENT RESEARCH		10.1057/s41287-020-00316-6	NO
Continuous Infusion Low-Dose Unfractionated Heparin for the Management of Hypercoagulability Associated With COVID-19	Li, M; Gitarts, S; Nyabera, A; Kondaveeti, R; Hammudeh, Y; Gonzalez, C; Trandafirescu, T; Penumadu, A; Lopez, R; Sahibzada, A; De La Cruz, A; Rahman, H	JOURNAL OF PHARMACY PRACTICE		10.1177/0897190020966207	NO
Managing central venous access during a health care crisis	Chun, TT; Judelson, DR; Rigberg, D; Lawrence, PF; Cuff, R; Shalhub, S; Wohlauer, M; Abularrage, CJ; Anastasios, P; Arya, S; Aulivola, B; Baldwin, M; Baril, D; Bechara, CF; Beckerman, WE; Behrendt, CA; Benedetto, F; Bennett, LF; Charlton-Ouw, KM; Chawla, A; Chia, MC; Cho, SS; Choong, AMTL; Chou, EL; Christiana, A; Coscas, R; De Caridi, G; Ellozy, S; Etkin, Y; Faries, P; Fung, AT; Gonzalez, A; Grif…	JOURNAL OF VASCULAR SURGERY		10.1016/j.jvs.2020.06.112	NO
Oxygen therapy via high flow nasal cannula in severe respiratory failure caused by Sars-Cov-2 infection: a real-life observational study	Procopio, G; Cancelliere, A; Trecarichi, EM; Mazzitelli, M; Arrighi, E; Perri, G; Serapide, F; Pelaia, C; Lio, E; Busceti, MT; Pelle, MC; Ricchio, M; Scaglione, V; Davoli, C; Fusco, P; La Gamba, V; Torti, C; Pelaia, G	THERAPEUTIC ADVANCES IN RESPIRATORY DISEASE		10.1177/1753466620963016	NO
Patient characteristics, clinical course and factors associated to ICU mortality in critically ill patients infected with SARS-CoV-2 in Spain: A prospective, cohort, multicentre study	Ferrando, C; Mellado-Artigas, R; Gea, A; Arruti, E; Aldecoa, C; Bordell, A; Adalia, R; Zattera, L; Ramasco, F; Monedero, P; Maseda, E; Martinez, A; Tamayo, G; Mercadal, J; Munoz, G; Jacas, A; Angeles, G; Castro, P; Hernandez-Tejero, M; Fernandez, J; Gomez-Rojo, M; Candela, A; Ripolles, J; Nieto, A; Bassas, E; Deiros, C; Margarit, A; Redondo, FJ; Martin, A; Garcia, N; Casas, P; Morcillo, C; Hernan…	REVISTA ESPANOLA DE ANESTESIOLOGIA Y REANIMACION		10.1016/j.redar.2020.07.003	DUPLICATE
Low prevalence of antibodies against SARS-CoV-2 among voluntary blood donors in Guangzhou, China	Xu, R; Huang, JT; Duan, CH; Liao, Q; Shan, ZG; Wang, M; Rong, X; Li, CY; Fu, YS; Wang, H	JOURNAL OF MEDICAL VIROLOGY		10.1002/jmv.26445	NO
The Effect of the COVID-19 Pandemic on Pediatric Intestinal Failure Healthcare Delivery	Galloway, DP; Mathis, MS; Wilkinson, LT; Venick, RS; Wendel, D; Cole, CR; Martin, CA	JOURNAL OF PARENTERAL AND ENTERAL NUTRITION		10.1002/jpen.2000	NO
The global response to the COVID-19 pandemic: how have immunology societies contributed?	Osier, F; Ting, JPY; Fraser, J; Lambrecht, BN; Romano, M; Gazzinelli, RT; Bortoluci, KR; Zamboni, DS; Akbar, AN; Evans, J; Brown, DE; Patel, KD; Wu, YZ; Perez, AB; Perez, O; Kamradt, T; Falk, C; Barda-Saad, M; Ariel, A; Santoni, A; Annunziato, F; Cassatella, MA; Kiyono, H; Chereshnev, V; Dieye, A; Mbow, M; Mbengue, B; Niang, MDS; Suchard, M	NATURE REVIEWS IMMUNOLOGY		10.1038/s41577-020-00428-4	NO
SARS-CoV-2 binds platelet ACE2 to enhance thrombosis in COVID-19	Zhang, S; Liu, YY; Wang, XF; Yang, L; Li, HS; Wang, YY; Liu, MD; Zhao, XY; Xie, YH; Yang, Y; Zhang, SH; Fan, ZC; Dong, JZ; Yuan, ZH; Ding, ZR; Zhang, Y; Hu, L	JOURNAL OF HEMATOLOGY & ONCOLOGY		10.1186/s13045-020-00954-7	NO
An Alternate Venous Access in COVID-19 Patients Needing Dialysis	Muthukumar, A	INDIAN JOURNAL OF CRITICAL CARE MEDICINE		10.5005/jp-journals-10071-23581	DUPLICATE
Pan-Echinocandin-Resistant Candida glabrata Bloodstream Infection Complicating COVID-19: A Fatal Case Report	Posteraro, B; Torelli, R; Vella, A; Leone, PM; De Angelis, G; De Carolis, E; Ventura, G; Sanguinetti, M; Fantoni, M	JOURNAL OF FUNGI		10.3390/jof6030163	DUPLICATE
Bloodstream Infection bySaccharomyces cerevisiaein Two COVID-19 Patients after Receiving Supplementation ofSaccharomycesin the ICU	Ventoulis, I; Sarmourli, T; Amoiridou, P; Mantzana, P; Exindari, M; Gioula, G; Vyzantiadis, TA	JOURNAL OF FUNGI		10.3390/jof6030098	NO
Nonwoven characteristics effective for blood-resistant particulate filtration for healthcare application	Jung, S; Yi, J; Kim, J	JOURNAL OF INDUSTRIAL TEXTILES		10.1177/1528083720955202	NO
Social Participation, Inclusion and Mental Well-Being Following SARS-CoV-2 Related Restrictions on Going Out A Follow-up Study from Germany	Schutzwohl, M; Mergel, E	PSYCHIATRISCHE PRAXIS		10.1055/a-1202-2427	NO
Severe acute respiratory syndrome coronavirus 2 may be an underappreciated pathogen of the central nervous system	Alam, SB; Willows, S; Kulka, M; Sandhu, JK	EUROPEAN JOURNAL OF NEUROLOGY		10.1111/ene.14442	NO
Bloodstream infections in critically ill patients with COVID-19	Giacobbe, DR; Battaglini, D; Ball, L; Brunetti, I; Bruzzone, B; Codda, G; Crea, F; De Maria, A; Dentone, C; Di Biagio, A; Icardi, G; Magnasco, L; Marchese, A; Mikulska, M; Orsi, A; Patroniti, N; Robba, C; Signori, A; Taramasso, L; Vena, A; Pelosi, P; Bassetti, M	EUROPEAN JOURNAL OF CLINICAL INVESTIGATION		10.1111/eci.13319	DUPLICATE
What HIV in the Brain Can Teach Us About SARS-CoV-2 Neurological Complications?	Al-Harthi, L; Campbell, E; Schneider, JA; Bennett, DA	AIDS RESEARCH AND HUMAN RETROVIRUSES		10.1089/aid.2020.0161	NO
Predominance of hospital-acquired bloodstream infection in patients with Covid-19 pneumonia	Engsbro, AL; Israelsen, SB; Pedersen, M; Tingsgaard, S; Lisby, G; Andersen, CO; Benfield, T	INFECTIOUS DISEASES		10.1080/23744235.2020.1802062	DUPLICATE
Nonsteroidal anti-inflammatory drugs (NSAIDs) consideration by dermatologists during the COVID19 pandemic	Elsaie, ML; Jafferany, M; Jorgaqi, E	JOURNAL OF DERMATOLOGICAL TREATMENT		10.1080/09546634.2020.1800580	NO
Bacteremia and Blood Culture Utilization during COVID-19 Surge in New York City	Sepulveda, J; Westblade, LF; Whittier, S; Satlin, MJ; Greendyke, WG; Aaron, JG; Zucker, J; Dietz, D; Sobieszczyk, M; Choi, JJ; Liu, DK; Russell, S; Connelly, C; Green, DA	JOURNAL OF CLINICAL MICROBIOLOGY		10.1128/JCM.00875-20	DUPLICATE
Neurological consultations and diagnoses in a large, dedicated COVID-19 university hospital	Studart-Neto, A; Guedes, BF; Tuma, RDE; Camelo, AE; Kubota, GT; Iepsen, BD; Moreira, GP; Rodrigues, JC; Ferrari, MMH; Carra, RB; Spera, RR; Oku, MHM; Terrim, S; Lopes, CCB; Neto, CEBP; Fiorentino, MD; De Souza, JCC; Baima, JPS; Da Silva, TFF; Moreno, CAM; Silva, AMS; Heise, CO; MendonCa, RH; Fortini, I; Smid, J; Adoni, T; Goncalves, MRR; Pereira, SLA; Pinto, LF; Gomes, HR; Zanoteli, E; Brucki, SM…	ARQUIVOS DE NEURO-PSIQUIATRIA		10.1590/0004-282X20200089	NO
Can Dietary Fatty Acids Affect the COVID-19 Infection Outcome in Vulnerable Populations?	Onishi, JC; Haggblom, MM; Shapses, SA	MBIO		10.1128/mBio.01723-20	NO
Addressing the Impact of the Coronavirus Disease 2019 (COVID-19) Pandemic on Hematopoietic Cell Transplantation: Learning Networks as a Means for Sharing Best Practices	Ardura, M; Hartley, D; Dandoy, C; Lehmann, L; Jaglowski, S; Auletta, JJ; Bhatt, N; Huber, J; Juckett, MB; Mueller, M; Rotz, S; Phelan, R; Tarquini, S; Rosati, C	BIOLOGY OF BLOOD AND MARROW TRANSPLANTATION		10.1016/j.bbmt.2020.04.018	NO
Successful management of the first reported case in Austria of COVID-19 with ARDS	Seitz, T; Hoepler, W; Weseslindtner, L; Aberle, JH; Aberle, SW; Puchhammer-Stoeckl, E; Baumgartner, S; Traugott, M; Karolyi, M; Pawelka, E; Niculescu, I; Friese, E; Neuhold, S; Stahl, D; Madl, C; Zoufaly, A; Wenisch, C; Laferl, H	INFECTION		10.1007/s15010-020-01458-9	DUPLICATE
Photobiomodulation: Shining Light on COVID-19	Fernandes, AB; de Lima, CJ; Villaverde, AGJB; Pereira, PC; Carvalho, HC; Zangaro, RA	PHOTOBIOMODULATION PHOTOMEDICINE AND LASER SURGERY		10.1089/photob.2020.4882	NO
Single-cell RNA analysis on ACE2 expression provides insights into SARS-CoV-2 potential entry into the bloodstream and heart injury	Guo, JY; Wei, XX; Li, QH; Li, LL; Yang, ZH; Shi, Y; Qin, Y; Zhang, XY; Wang, XH; Zhi, XL; Meng, D	JOURNAL OF CELLULAR PHYSIOLOGY		10.1002/jcp.29802	NO
Pulmonary embolism in acute medicine: a case-based review incorporating latest guidelines in the COVID-19 era	Stevenson, A; Davis, S; Murch, N	BRITISH JOURNAL OF HOSPITAL MEDICINE		10.12968/hmed.2020.0300	NO
Common-path interferometric label-free protein sensing with resonant dielectric nanostructures	Barth, I; Conteduca, D; Reardon, C; Johnson, S; Krauss, TF	LIGHT-SCIENCE & APPLICATIONS		10.1038/s41377-020-0336-6	NO
The Role of Supply Chain Management Practices (SCMPs) on Supply Chain Operational Performance (SCOPer) in Automobile Industry in India	Singh, J; Singh, S; Kushwaha, GS	PACIFIC BUSINESS REVIEW INTERNATIONAL			NO
SARS, MERS and COVID-19 among healthcare workers: A narrative review	Xiao, J; Fang, M; Chen, Q; He, BX	JOURNAL OF INFECTION AND PUBLIC HEALTH		10.1016/j.jiph.2020.05.019	NO
Telemedicine in the face of the COVID-19 pandemic	Vidal-Alaball, J; Acosta-Roja, R; Hernandez, NP; Luque, US; Morrison, D; Perez, SN; Perez-Llano, J; Verges, AS; Segui, FL	ATENCION PRIMARIA		10.1016/j.aprim.2020.04.003	NO
Neurological complications of coronavirus and COVID-19	Carod-Artal, FJ	REVISTA DE NEUROLOGIA		10.33588/rn.7009.2020179	NO
A systematic review of chest imaging findings in COVID-19	Sun, ZH; Zhang, N; Li, Y; Xu, XH	QUANTITATIVE IMAGING IN MEDICINE AND SURGERY		10.21037/qims-20-564	NO
ORAL MANIFESTATIONS IN HEART DISEASES IN CHILDREN IN THE CONTEXT OF THE PANDEMIC GENERATED BY COVID-19	Nechita, A; Mehedinti, MC; Dimofte, AR; Stoica, G; Gabriela, P; Matei, M; Earar, K	ROMANIAN JOURNAL OF ORAL REHABILITATION			NO
How to manage thromboembolic risk in patient with SARS-CoV-2-related disease in the Emergency Department: A case report of cardiogenic shock due to massive pulmonary embolism	Colombo, L; Macheda, A; Gentile, D; Panizzardi, F; Pierini, S; Codazzi, C; Meloni, L; Bianchi, F; Santangelo, G	RESPIRATORY MEDICINE CASE REPORTS		10.1016/j.rmcr.2020.101185	NO
The Impact of COVID-19 Pandemic on the Hospital Management of TAVI Patients: TAVI Team Thoughts and Recommendation	Balghith, MA; Arifi, AA; Ahmed, DM; Metwally, AM	JOURNAL OF THE SAUDI HEART ASSOCIATION		10.37616/2212-5043.1030	NO
Analysis of the Risk Factors for Nosocomial Bacterial Infection in Patients with COVID-19 in a Tertiary Hospital	Cheng, KP; He, M; Shu, Q; Wu, M; Chen, CF; Xue, YL	RISK MANAGEMENT AND HEALTHCARE POLICY		10.2147/RMHP.S277963	DUPLICATE
From pedestrian area to urban and metropolitan project: assets and challenges for the centre of Brussels (new edition)	Hubert, M; Corijn, E; Neuwels, J; Hardy, M; Vermeulen, S; Vaesen, J	BRUSSELS STUDIES		10.4000/brussels.5046	NO
Risks and features of secondary infections in severe and critical ill COVID-19 patients	Zhang, HC; Zhang, Y; Wu, J; Li, Y; Zhou, X; Li, X; Chen, HL; Guo, MQ; Chen, S; Sun, F; Mao, RC; Qiu, C; Zhu, ZQ; Ai, JW; Zhang, WH	EMERGING MICROBES & INFECTIONS		10.1080/22221751.2020.1812437	DUPLICATE
					202
					157
						45	22	ABSTRACT
							2	SPANISH
							41	NO DATA
							12	NO DISAGGREGATED DATA
							8	REVIEW
							3	CASE REPORT
							4	CASE SERIE WITH LESS THAN 10 PATIENTS
							8	COMMENTARY
							2	EDITORIAL
							34	DESIGN NOT RELEVANT
							18	POPULATION NOT RELEVANT
							2	NOT PEER REVIEWED
							1	GUIDELINES	157

## Sheet: Other sources
Title	Authors	Journal/Book	Publication Year	DOI	SCREENED FROM FULL TEXT?	INCLUDED?	REASON FOR EXCLUSION
Hospital-Acquired Infections in Critically Ill Patients With COVID-19	Grasselli et al.	Chest	2021	10.1016/j.chest.2021.04.002	YES	YES
